# Supplementary material for: Establishment of six new Rhabdoblatta species (Blattodea, Blaberidae, Epilamprinae) from China
Source: Zookeys. 2019 Jun 3;851:27–69. doi: 10.3897/zookeys.851.31403 (PMC6557905; doi:10.3897/zookeys.851.31403)
Supplement: XML Treatment for Rhabdoblatta similsinuata [file zookeys.851.31403-treatment1.xml]

<!DOCTYPE tp:taxon-treatment
  PUBLIC "-//TaxonX//DTD Taxonomic Treatment Publishing DTD v0 20100105//EN" "tax-treatment-NSO.dtd">
<tp:taxon-treatment xmlns:tp="http://www.plazi.org/taxpub"><tp:treatment-meta><kwd-group><label>Taxon classification</label><kwd><named-content xmlns:xlink="http://www.w3.org/1999/xlink" content-type="kingdom">Animalia</named-content></kwd><kwd><named-content xmlns:xlink="http://www.w3.org/1999/xlink" content-type="order">Blattodea</named-content></kwd><kwd><named-content xmlns:xlink="http://www.w3.org/1999/xlink" content-type="family">Blaberidae</named-content></kwd></kwd-group><mixed-citation publication-type="journal"><person-group><name><surname>Yang</surname><given-names>Rong</given-names></name><name><surname>Wang</surname><given-names>Zhenzhen</given-names></name><name><surname>Zhou</surname><given-names>Yanshuang</given-names></name><name><surname>Wang</surname><given-names>Zongqing</given-names></name><name><surname>Che</surname><given-names>Yanli</given-names></name></person-group><article-title>Establishment of six new <italic><tp:taxon-name><tp:taxon-name-part taxon-name-part-type="genus" reg="Rhabdoblatta">Rhabdoblatta</tp:taxon-name-part></tp:taxon-name></italic> species (<tp:taxon-name><tp:taxon-name-part taxon-name-part-type="order">Blattodea</tp:taxon-name-part></tp:taxon-name>, <tp:taxon-name><tp:taxon-name-part taxon-name-part-type="family">Blaberidae</tp:taxon-name-part></tp:taxon-name>, <tp:taxon-name><tp:taxon-name-part taxon-name-part-type="subfamily">Epilamprinae</tp:taxon-name-part></tp:taxon-name>) from China</article-title><source>Zookeys</source><day>03</day><month>6</month><year>2019</year><volume>851</volume><fpage>27</fpage><lpage>69</lpage><pub-id pub-id-type="doi">10.3897/zookeys.851.31403</pub-id></mixed-citation></tp:treatment-meta><tp:nomenclature><tp:taxon-name>
              <tp:taxon-name-part taxon-name-part-type="genus" reg="Rhabdoblatta">Rhabdoblatta</tp:taxon-name-part>
              <tp:taxon-name-part taxon-name-part-type="species" reg="similsinuata">similsinuata</tp:taxon-name-part>
              <object-id xmlns:xlink="http://www.w3.org/1999/xlink" content-type="zoobank" xlink:type="simple">http://zoobank.org/0B01CA97-0236-45C3-9C03-A09B459A3CB1</object-id>
            </tp:taxon-name><tp:taxon-status xmlns:xlink="http://www.w3.org/1999/xlink" xlink:type="simple">sp. n.</tp:taxon-status><xref ref-type="fig" rid="F2">Figure 2A–P</xref></tp:nomenclature><tp:treatment-sec sec-type="diagnosis" id="SECID0EJCBI"><title>Diagnosis.</title><p>This species is similar to <italic><tp:taxon-name><tp:taxon-name-part taxon-name-part-type="genus" reg="Rhabdoblatta">Rh.</tp:taxon-name-part><tp:taxon-name-part taxon-name-part-type="species" reg="sinuata">sinuata</tp:taxon-name-part></tp:taxon-name></italic> Bey-Bienko, 1958 in the male genitalia, only with minor differences as follows: hind margin of subgenital plate with an inverted V-shaped concavity at middle, and left lobe slightly processed (with an inverted U-shaped concavity in the middle and left lobe not processed). But this species can easily be differentiated from <italic><tp:taxon-name><tp:taxon-name-part taxon-name-part-type="genus" reg="Rhabdoblatta">Rh.</tp:taxon-name-part><tp:taxon-name-part taxon-name-part-type="species" reg="sinuata">sinuata</tp:taxon-name-part></tp:taxon-name></italic> in the following characteristics: 1) existence of sexual dimorphism：male macropterous, but female brachypterous (tegmina and wings of male and female fully developed extending well beyond the end of the abdomen in the latter); 2) abdominal sterna with obviously longitudinal bands in the middle (bands absent in the latter).</p></tp:treatment-sec><tp:treatment-sec sec-type="description" id="SECID0EFDBI"><title>Measurements (mm).</title><p>Male, pronotum: length × width 4.3–4.7 × 6.1–6.5, tegmen length: 25.2–25.6, overall length: 29.5–30.3; female, pronotum: length × width 5.2–5.5 × 7.6–8.0, tegmen length: 12.6–13.2, overall length: 21.9–22.4.</p></tp:treatment-sec><tp:treatment-sec sec-type="description" id="SECID0EKDBI"><title>Description.</title><p><bold>Male.</bold> Body pale yellow (Figure <xref ref-type="fig" rid="F2">2A</xref>). Eyes blackish brown. Ocelli yellowish white. Antennae dark brown. Vertex, frons and basal of clypeus dark brown, the other part yellow (Figure <xref ref-type="fig" rid="F2">2B</xref>). Pronotum yellow, with many near round small or a few big black spots on the surface (Figure <xref ref-type="fig" rid="F2">2E</xref>). Tegmina pale yellow, covered with spots similar to those on pronotum, R and M very close to each other basally (Figure <xref ref-type="fig" rid="F2">2G</xref>). Wings with costal field, radial field and mediocubital field pale yellow and anal field pale gray, whose veins brown (Figure <xref ref-type="fig" rid="F2">2H</xref>). Legs yellow. The middle of 3<sup>rd</sup>–6<sup>th</sup> abdominal sterna with dark brown longitudinal bands forming an inverted triangle, with dispersedly brown spots on the surface of the segments. Cerci brown, apical segment blackish brown (Figure <xref ref-type="fig" rid="F2">2B</xref>).</p><fig id="F2" position="float" orientation="portrait"><label>Figure 2.</label><caption><p><bold>A, B, E–H, K–O</bold><italic><tp:taxon-name><tp:taxon-name-part taxon-name-part-type="genus" reg="Rhabdoblatta">Rhabdoblatta</tp:taxon-name-part><tp:taxon-name-part taxon-name-part-type="species" reg="similsinuata">similsinuata</tp:taxon-name-part></tp:taxon-name></italic> sp. n., male <bold>C, D, I, J, P</bold> female. <bold>A</bold> Holotype, dorsal view <bold>B</bold> holotype, ventral view <bold>C</bold> paratype, dorsal view <bold>D</bold> paratype, ventral view <bold>E</bold> pronotum, dorsal view <bold>F</bold> front femur, ventral view <bold>G</bold> tegmen <bold>H</bold> wings <bold>I</bold> tegmen <bold>J</bold> wings <bold>K</bold> supra-anal plate, dorsal view <bold>L</bold> subgenital plate, ventral view <bold>M</bold> left phallomere, ventral view <bold>N</bold> median phallomere, ventral view <bold>O</bold> right phallomere, ventral view <bold>P</bold> female genitalia. Scale bars: 1.0 cm (<bold>G, H</bold>); 5.0 mm (<bold>A–D, I, J</bold>); 1.0 mm (<bold>E, F, K–P</bold>).</p></caption><graphic xmlns:xlink="http://www.w3.org/1999/xlink" xlink:href="zookeys-851-027-g002.jpg" position="float" orientation="portrait" xlink:type="simple" id="oo_305688.jpg"/></fig><p>Vertex slightly exposed (Figure <xref ref-type="fig" rid="F2">2B</xref>). Distance between eyes slightly longer than interocular space (Figure <xref ref-type="fig" rid="F2">2B</xref>). Pronotum subelliptical, the widest part in the middle, anterior and lateral margins rounded, middle of hind margin convex (Figure <xref ref-type="fig" rid="F2">2E</xref>). Tegmina and wings fully developed extending well beyond the end of the abdomen, the apex of the tegmina arc-shaped and veins distinct (Figure <xref ref-type="fig" rid="F2">2A, B, G, H</xref>). Anteroventral margin of front femur type B<sub>1</sub>. The inner margin of the metatarsus of hind leg with two rows small spines. Tarsal pulvilli present on the apex of 1<sup>st</sup>-4<sup>th</sup> tarsomeres, small and spiked, 1<sup>st</sup>–3<sup>rd</sup> with spines around. The pretarsus with arolium, claws symmetrical and unspecialized (Figure <xref ref-type="fig" rid="F2">2B, F</xref>).</p><p><bold>Male genitalia.</bold> Supra-anal plate symmetrical, subtrapezoid, the middle of the hind margin concave. Right and left paraprocts unsymmetrical, the right with a big, finger-shaped bulge, the end bent (Figure <xref ref-type="fig" rid="F2">2K</xref>). Subgenital plate with distal part unsymmetrical, with an inverted V-shaped concave in the middle. The base of the inner plate bifurcated and symmetrical. Styli long and flat, whose length approximately 1/3 of interstyli space (Figure <xref ref-type="fig" rid="F2">2L</xref>). Left phallomere with sclerite R1T apex nearly rectangle, end of <abbrev xmlns:xlink="http://www.w3.org/1999/xlink" xlink:title="sclerite of the male genitalia" id="ABBRID0E3HBI" xlink:type="simple">R2</abbrev> rounded, <abbrev xmlns:xlink="http://www.w3.org/1999/xlink" xlink:title="sclerite of the male genitalia" id="ABBRID0EAIBI" xlink:type="simple">R3</abbrev> and <abbrev xmlns:xlink="http://www.w3.org/1999/xlink" xlink:title="sclerite of the male genitalia" id="ABBRID0EEIBI" xlink:type="simple">R5</abbrev> interlinked, the base of <abbrev xmlns:xlink="http://www.w3.org/1999/xlink" xlink:title="sclerite of the male genitalia" id="ABBRID0EIIBI" xlink:type="simple">R3</abbrev> turned over, and without bifurcation at apex, <abbrev xmlns:xlink="http://www.w3.org/1999/xlink" xlink:title="sclerite of the male genitalia" id="ABBRID0EMIBI" xlink:type="simple">R4</abbrev> nearly rectangular and existing independently (Figure <xref ref-type="fig" rid="F2">2M</xref>). The basal sclerite of <abbrev xmlns:xlink="http://www.w3.org/1999/xlink" xlink:title="sclerite of the male genitalia" id="ABBRID0EUIBI" xlink:type="simple">L2D</abbrev> slender and rod-shaped, with base slightly intumescent; apical sclerite short and small, the surface on the apical membrane with fine bristles, cap-shaped (Figure <xref ref-type="fig" rid="F2">2N</xref>). Sclerite <abbrev xmlns:xlink="http://www.w3.org/1999/xlink" xlink:title="sclerite of the male genitalia" id="ABBRID0E3IBI" xlink:type="simple">L3</abbrev> long, hook deeply bent and with semicircular carina, margin smooth and with a process; inner margin with tooth-shaped convexity at apex (Figure <xref ref-type="fig" rid="F2">2O</xref>).</p><p><bold>Female.</bold> Female brachypterous. Tegmina and wings extending to hind margin of 5<sup>th</sup> abdominal tergum. Cerci yellow, apical segment blackish brown. Abdominal sterna with longitudinal broad band in the middle, and finger-like spots along the hind margin, and brown spots dispersed on the surface of the segments (Figure <xref ref-type="fig" rid="F2">2C, D, I, J</xref>).</p><!--PageBreak  --><p><bold>Female genitalia.</bold> Weakly sclerotized. Ovipositor back to brood sac. Tergal process of the eighth abdominal tergite obviously vestigial, getting narrower from the base to the end, length approximately half of tergal process of the ninth abdominal tergite. <!--PageBreak -->Tergal process of the ninth abdominal tergite slightly wider, connected to the ninth tergum. First valves of ovipositor with narrow and fine membrane at the apex, inner margin with clearly fine and long bristles. Second valves of ovipositor tube-shaped, completely covered by the first valves of ovipositor. Third valves of ovipositor slightly wider, length shorter than the first valves of ovipositor. Gonangulum and sclerotized lobes of the second and third pairs of valves absent. Anterior arch of second valvifer slender. Basivalvula with semicircular arms, the middle sclerite incompletely separated, semicircular. Vestibular sclerite weakly sclerotized, the middle sclerite slightly membranous. Transverse sclerotized plate absent. Brood sac membranous and without sclerotized section (Figure <xref ref-type="fig" rid="F2">2P</xref>).</p></tp:treatment-sec><tp:treatment-sec sec-type="remarks" id="SECID0EZJBI"><title>Remarks.</title><p>The status of <italic><tp:taxon-name><tp:taxon-name-part taxon-name-part-type="genus" reg="Rhabdoblatta">Rhabdoblatta</tp:taxon-name-part><tp:taxon-name-part taxon-name-part-type="species" reg="similsinuata">similsinuata</tp:taxon-name-part></tp:taxon-name></italic> sp. n. is proven to be valid according to our morphological and molecular data (the interspecific genetic distance between this species and <italic><tp:taxon-name><tp:taxon-name-part taxon-name-part-type="genus" reg="Rhabdoblatta">Rh.</tp:taxon-name-part><tp:taxon-name-part taxon-name-part-type="species" reg="sinuata">sinuata</tp:taxon-name-part></tp:taxon-name></italic>: 0.120).</p></tp:treatment-sec><tp:treatment-sec sec-type="etymology" id="SECID0EVKBI"><title>Etymology.</title><p>Latin word <italic>similis</italic> means similar, referring to the male genitalia being similar to <italic><tp:taxon-name><tp:taxon-name-part taxon-name-part-type="genus" reg="Rhabdoblatta">Rh.</tp:taxon-name-part><tp:taxon-name-part taxon-name-part-type="species" reg="sinuata">sinuata</tp:taxon-name-part></tp:taxon-name></italic> Bey-Bienko, 1958.</p></tp:treatment-sec><tp:treatment-sec sec-type="type material" id="SECID0EILBI"><title>Type material.</title><p><italic>Holotype</italic>: male, Yunnan Prov., Xinping County, Ailao Mountain, Yaonan Village, 11–13-V-2016, Lu Qiu &amp; Zhi-wei Qiu leg. <italic>Paratype</italic>: 11 males and 17 females, same data as holotype; 1 female, Yunnan Prov., Xinping County, Ailao Mountain, Yaonan Village, 23-V-2018, Lu Qiu, Wen-bo Deng &amp; Zhi-wei Dong leg. (all in <abbrev xmlns:xlink="http://www.w3.org/1999/xlink" content-type="institution" xlink:title="Southwest University, Chongqing, China" id="ABBRID0ESLBI" xlink:type="simple">SWU</abbrev>).</p></tp:treatment-sec><tp:treatment-sec sec-type="distribution" id="SECID0EXLBI"><title>Distribution.</title><p>China (Yunnan).</p></tp:treatment-sec></tp:taxon-treatment>
