# Supplementary material for: Establishment of six new Rhabdoblatta species (Blattodea, Blaberidae, Epilamprinae) from China
Source: Zookeys. 2019 Jun 3;851:27–69. doi: 10.3897/zookeys.851.31403 (PMC6557905; doi:10.3897/zookeys.851.31403)
Supplement: XML Treatment for Rhabdoblatta densimaculata [file zookeys.851.31403-treatment2.xml]

<!DOCTYPE tp:taxon-treatment
  PUBLIC "-//TaxonX//DTD Taxonomic Treatment Publishing DTD v0 20100105//EN" "tax-treatment-NSO.dtd">
<tp:taxon-treatment xmlns:tp="http://www.plazi.org/taxpub"><tp:treatment-meta><kwd-group><label>Taxon classification</label><kwd><named-content xmlns:xlink="http://www.w3.org/1999/xlink" content-type="kingdom">Animalia</named-content></kwd><kwd><named-content xmlns:xlink="http://www.w3.org/1999/xlink" content-type="order">Blattodea</named-content></kwd><kwd><named-content xmlns:xlink="http://www.w3.org/1999/xlink" content-type="family">Blaberidae</named-content></kwd></kwd-group><mixed-citation publication-type="journal"><person-group><name><surname>Yang</surname><given-names>Rong</given-names></name><name><surname>Wang</surname><given-names>Zhenzhen</given-names></name><name><surname>Zhou</surname><given-names>Yanshuang</given-names></name><name><surname>Wang</surname><given-names>Zongqing</given-names></name><name><surname>Che</surname><given-names>Yanli</given-names></name></person-group><article-title>Establishment of six new <italic><tp:taxon-name><tp:taxon-name-part taxon-name-part-type="genus" reg="Rhabdoblatta">Rhabdoblatta</tp:taxon-name-part></tp:taxon-name></italic> species (<tp:taxon-name><tp:taxon-name-part taxon-name-part-type="order">Blattodea</tp:taxon-name-part></tp:taxon-name>, <tp:taxon-name><tp:taxon-name-part taxon-name-part-type="family">Blaberidae</tp:taxon-name-part></tp:taxon-name>, <tp:taxon-name><tp:taxon-name-part taxon-name-part-type="subfamily">Epilamprinae</tp:taxon-name-part></tp:taxon-name>) from China</article-title><source>Zookeys</source><day>03</day><month>6</month><year>2019</year><volume>851</volume><fpage>27</fpage><lpage>69</lpage><pub-id pub-id-type="doi">10.3897/zookeys.851.31403</pub-id></mixed-citation></tp:treatment-meta><tp:nomenclature><tp:taxon-name>
              <tp:taxon-name-part taxon-name-part-type="genus" reg="Rhabdoblatta">Rhabdoblatta</tp:taxon-name-part>
              <tp:taxon-name-part taxon-name-part-type="species" reg="densimaculata">densimaculata</tp:taxon-name-part>
              <object-id xmlns:xlink="http://www.w3.org/1999/xlink" content-type="zoobank" xlink:type="simple">http://zoobank.org/0DA63989-4C49-46B1-A376-C0D1505942F1</object-id>
            </tp:taxon-name><tp:taxon-status xmlns:xlink="http://www.w3.org/1999/xlink" xlink:type="simple">sp. n.</tp:taxon-status><xref ref-type="fig" rid="F3">Figure 3A–P</xref><!--PageBreak  --></tp:nomenclature><tp:treatment-sec sec-type="diagnosis" id="SECID0EJNBI"><title>Diagnosis.</title><p>This species is similar to <italic><tp:taxon-name><tp:taxon-name-part taxon-name-part-type="genus" reg="Rhabdoblatta">Rh.</tp:taxon-name-part><tp:taxon-name-part taxon-name-part-type="species" reg="incisa">incisa</tp:taxon-name-part></tp:taxon-name></italic> Bey-Bienko, 1969 in the spots of tegmina. But this species can easily be differentiated from <italic><tp:taxon-name><tp:taxon-name-part taxon-name-part-type="genus" reg="Rhabdoblatta">Rh.</tp:taxon-name-part><tp:taxon-name-part taxon-name-part-type="species" reg="incisa">incisa</tp:taxon-name-part></tp:taxon-name></italic> in the following characteristics: 1) body brown, but dark brown in the latter; 2) pronotum yellow, black small spots dispersed on the surface (pronotum dark brown, lateral borders with pale spots in the latter); and 3) sclerite <abbrev xmlns:xlink="http://www.w3.org/1999/xlink" xlink:title="sclerite of the male genitalia" id="ABBRID0EFOBI" xlink:type="simple">L3</abbrev> long, hook short and small, and without carina (hook deeply bent and with carina in the latter).</p></tp:treatment-sec><tp:treatment-sec sec-type="description" id="SECID0EJOBI"><title>Measurements (mm).</title><p>Male, pronotum: length × width 6.1–6.5 × 7.3–7.8, tegmen length: 31.8–32.8, overall length: 37.9–39.3; female, pronotum: length × width 7.8 × 9.0–9.3, tegmen length: 31.2–32.3, overall length: 39.0–40.1.</p></tp:treatment-sec><tp:treatment-sec sec-type="description" id="SECID0EOOBI"><title>Description.</title><p><bold>Male.</bold> Body dark brown (Figure <xref ref-type="fig" rid="F3">3A</xref>). Vertex, frons, and eyes black. The 1<sup>st</sup>–12<sup>th</sup> segments of antennae dark brown, the others brown. Ocelli and apex of clypeus yellow. Labrum, labial palpi, and maxillary palpi brown (Figure <xref ref-type="fig" rid="F3">3B</xref>). Pronotum dark brown, lateral borders with pale spots (Figure <xref ref-type="fig" rid="F3">3E</xref>). Tegmina dark brown, front borders pale brown, with dark brown spots. Wings with costal field and radial field dark brown, mediocubital field brown and anal field gray, with veins obvious and brown (Figure <xref ref-type="fig" rid="F3">3G, H</xref>). Legs dark brown. Abdominal sterna yellow, 4<sup>th</sup>–6<sup>th</sup> segments with dark brown spots. Cerci dark brown (Figure <xref ref-type="fig" rid="F3">3B</xref>).</p><fig id="F3" position="float" orientation="portrait"><label>Figure 3.</label><caption><p><bold>A, B, E–H, K–O</bold><italic><tp:taxon-name><tp:taxon-name-part taxon-name-part-type="genus" reg="Rhabdoblatta">Rhabdoblatta</tp:taxon-name-part><tp:taxon-name-part taxon-name-part-type="species" reg="densimaculata">densimaculata</tp:taxon-name-part></tp:taxon-name></italic> sp. n., male <bold>C, D, I, J, P</bold> female. <bold>A</bold> Holotype, dorsal view <bold>B</bold> holotype, ventral view <bold>C</bold> paratype, dorsal view <bold>D</bold> paratype, ventral view <bold>E</bold> pronotum, dorsal view <bold>F</bold> front femur, ventral view <bold>G</bold> tegmen <bold>H</bold> wings <bold>I</bold> tegmen <bold>J</bold> wings <bold>K</bold> supra-anal plate, dorsal view <bold>L</bold> subgenital plate, ventral view <bold>M</bold> left phallomere, ventral view <bold>N</bold> median phallomere, ventral view <bold>O</bold> right phallomere, ventral view <bold>P</bold> female genitalia. Scale bars: 1.0 cm (<bold>A–D, G–J</bold>); 5.0 mm (<bold>E</bold>); 1.0 mm (<bold>F, K–P</bold>).</p></caption><graphic xmlns:xlink="http://www.w3.org/1999/xlink" xlink:href="zookeys-851-027-g003.jpg" position="float" orientation="portrait" xlink:type="simple" id="oo_305689.jpg"/></fig><!--PageBreak  --><!--PageBreak  --><p>Vertex slightly exposed (Figure <xref ref-type="fig" rid="F3">3B</xref>). Distance between eyes slightly wider than interocular space, the length approximately 2/3 of the space of antennal sockets. The length of third maxillary palpus same as the fifth, both slightly longer than the fourth (Figure <xref ref-type="fig" rid="F3">3B</xref>). Pronotum subelliptical, the widest part in the middle, anterior and lateral margins rounded, middle of hind margin convex (Figure <xref ref-type="fig" rid="F3">3E</xref>). Tegmina and wings fully developed extending well beyond the end of the abdomen, the apex of the tegmina arc-shaped and veins distinct (Figure <xref ref-type="fig" rid="F3">3A, B, G, H</xref>). Anteroventral margin of front femur type B<sub>1</sub> (Figure <xref ref-type="fig" rid="F3">3F</xref>). The inner margin of the metatarsus of hind leg with two rows small spines. Tarsal pulvilli present on the apex of 1<sup>st</sup>–4<sup>th</sup> tarsomeres. The pretarsus with arolium, claws symmetrical and unspecialized (Figure <xref ref-type="fig" rid="F3">3B</xref>).</p><p><bold>Male genitalia.</bold> Supra-anal plate subtrapezoid, lateral margins arc-shaped. Right and left paraprocts unsymmetrical, shape similar to other members in the genus (Figure <xref ref-type="fig" rid="F3">3K</xref>). Subgenital plate with hind margin curved upturn. The base of the inner plate bifurcated. Styli flat, whose length ca. 1/3 of interstyli space (Figure <xref ref-type="fig" rid="F3">3L</xref>). Left phallomere with bristles, end of sclerite <abbrev xmlns:xlink="http://www.w3.org/1999/xlink" xlink:title="sclerite of the male genitalia" id="ABBRID0ECTBI" xlink:type="simple">R2</abbrev> rounded, <abbrev xmlns:xlink="http://www.w3.org/1999/xlink" xlink:title="sclerite of the male genitalia" id="ABBRID0EGTBI" xlink:type="simple">R3</abbrev> and <abbrev xmlns:xlink="http://www.w3.org/1999/xlink" xlink:title="sclerite of the male genitalia" id="ABBRID0EKTBI" xlink:type="simple">R5</abbrev> interlinked, base of <abbrev xmlns:xlink="http://www.w3.org/1999/xlink" xlink:title="sclerite of the male genitalia" id="ABBRID0EOTBI" xlink:type="simple">R3</abbrev> turned over and without bifurcation at apex, and <abbrev xmlns:xlink="http://www.w3.org/1999/xlink" xlink:title="sclerite of the male genitalia" id="ABBRID0ESTBI" xlink:type="simple">R4</abbrev> weakly sclerotized and existing independently (Figure <xref ref-type="fig" rid="F3">3M</xref>). <abbrev xmlns:xlink="http://www.w3.org/1999/xlink" xlink:title="sclerite of the male genitalia" id="ABBRID0E1TBI" xlink:type="simple">L2D</abbrev> slender, basal part sharp and apex straight; apical sclerite nearly rectangle, the membrane with fine bristles, simple cap-shaped (Figure <xref ref-type="fig" rid="F3">3N</xref>). Sclerite <abbrev xmlns:xlink="http://www.w3.org/1999/xlink" xlink:title="sclerite of the male genitalia" id="ABBRID0ECUBI" xlink:type="simple">L3</abbrev> long, hook short and small, outer-lateral margin arc-shaped, smooth and without carina; inner margin with a tooth-shaped convexity at apex (Figure <xref ref-type="fig" rid="F3">3O</xref>).</p><p><bold>Female.</bold> Female similar to male but slightly bigger. Ocelli, apex of clypeus and labrum yellow. Color of the body and spots similar to male (Figure <xref ref-type="fig" rid="F3">3C, D, I, J</xref>).</p><p><bold>Female genitalia.</bold> Weakly sclerotized. Ovipositor back to brood sac. Tergal process of the eighth and ninth abdominal tergite obviously vestigial, membranous. First valves of ovipositor with apex membranous, inner margin with fine bristles. Second valves of ovipositor fine, tube-shaped, completely covered by the first valves of ovipositor. Third valves of ovipositor slightly wider and flat, length shorter than the first valves of ovipositor. Gonangulum and sclerotized lobes of the second and third pairs of valves absent. Anterior arch of second valvifer obviously vestigial. Basivalvula weakly sclerotized and with semicircular arms, the mid sclerite separate. Vestibular sclerite wide and weakly sclerotized. Transverse sclerotized plate disappeared. Brood sac membranous and without sclerotized section (Figure <xref ref-type="fig" rid="F3">3P</xref>).</p></tp:treatment-sec><tp:treatment-sec sec-type="etymology" id="SECID0E1UBI"><title>Etymology.</title><p>This species name is derived from the Latin words <italic>densus</italic> and <italic>maculatus</italic>, referring to the tegmina having dense spots.</p></tp:treatment-sec><tp:treatment-sec sec-type="type material" id="SECID0EEVBI"><title>Type material.</title><p><italic>Holotype</italic>: male, Sichuan Prov., Ya’an City, Yingjing County, Longcanggou National Forest Park, 19-VI-2016, Jian-yue Qiu leg. <italic>Paratype</italic>: 6 males and 2 females, same data as holotype; 2 males, Sichuan Prov., Chengdu City, Congzhou, Jiguan Mountain, Shaoyaogou, 28-V-2016, Fu-ming Shi leg.; 1 male, Sichuan Prov., Chengdu City, Congzhou, Jiguanshan Township, Anzihe Nature Reserve, 1500m, VI-2015, by light trap, Chao Zhou leg.; 1 male, Sichuan Prov., Chengdu City, Congzhou, Jiguanshan Township, Anzihe Nature Reserve, 1450 m, 2-VI-2016, by light trap, Chao Zhou leg.; 1 female, Yunnan Prov., Dali City, Yunlong County, Mt. Zhiben, 2250 m, 1-VI-1981, Su-bai Liao leg.; 1 female, Yunnan Prov., Xinping County, Ailao <!--PageBreak -->Mountain, Yaonan Village, 11-V-2016, Lu Qiu &amp; Zhi-wei Qiu leg.; 1 male, Yunnan Prov., Tengchong City, Diantan Town, 3–15-VII-2016, light trap, Gui-qiang Huang leg.; 4 females, Yunnan Prov., Gongshan County, Dulongjiang Township, 1400 m, 22–28-VII-2015, Chao Wu leg.; 2 females, Xizang Auto. Regi., Medog County, 80k (Bolonggong), 20–24-VII-2012, Chao Wu leg.; 1 female, Xizang Auto. Regi., Medog County, Beibeng Township, Gelin Village, 12-VII-2016, Hao Xu et Jian-yue Qiu leg. (all in <abbrev xmlns:xlink="http://www.w3.org/1999/xlink" content-type="institution" xlink:title="Southwest University, Chongqing, China" id="ABBRID0EQVBI" xlink:type="simple">SWU</abbrev>).</p></tp:treatment-sec><tp:treatment-sec sec-type="distribution" id="SECID0EVVBI"><title>Distribution.</title><p>China (Sichuan, Yunnan, Xizang).</p></tp:treatment-sec></tp:taxon-treatment>
