# Supplementary material for: Establishment of six new Rhabdoblatta species (Blattodea, Blaberidae, Epilamprinae) from China
Source: Zookeys. 2019 Jun 3;851:27–69. doi: 10.3897/zookeys.851.31403 (PMC6557905; doi:10.3897/zookeys.851.31403)
Supplement: XML Treatment for Rhabdoblatta gyroflexa [file zookeys.851.31403-treatment3.xml]

<!DOCTYPE tp:taxon-treatment
  PUBLIC "-//TaxonX//DTD Taxonomic Treatment Publishing DTD v0 20100105//EN" "tax-treatment-NSO.dtd">
<tp:taxon-treatment xmlns:tp="http://www.plazi.org/taxpub"><tp:treatment-meta><kwd-group><label>Taxon classification</label><kwd><named-content xmlns:xlink="http://www.w3.org/1999/xlink" content-type="kingdom">Animalia</named-content></kwd><kwd><named-content xmlns:xlink="http://www.w3.org/1999/xlink" content-type="order">Blattodea</named-content></kwd><kwd><named-content xmlns:xlink="http://www.w3.org/1999/xlink" content-type="family">Blaberidae</named-content></kwd></kwd-group><mixed-citation publication-type="journal"><person-group><name><surname>Yang</surname><given-names>Rong</given-names></name><name><surname>Wang</surname><given-names>Zhenzhen</given-names></name><name><surname>Zhou</surname><given-names>Yanshuang</given-names></name><name><surname>Wang</surname><given-names>Zongqing</given-names></name><name><surname>Che</surname><given-names>Yanli</given-names></name></person-group><article-title>Establishment of six new <italic><tp:taxon-name><tp:taxon-name-part taxon-name-part-type="genus" reg="Rhabdoblatta">Rhabdoblatta</tp:taxon-name-part></tp:taxon-name></italic> species (<tp:taxon-name><tp:taxon-name-part taxon-name-part-type="order">Blattodea</tp:taxon-name-part></tp:taxon-name>, <tp:taxon-name><tp:taxon-name-part taxon-name-part-type="family">Blaberidae</tp:taxon-name-part></tp:taxon-name>, <tp:taxon-name><tp:taxon-name-part taxon-name-part-type="subfamily">Epilamprinae</tp:taxon-name-part></tp:taxon-name>) from China</article-title><source>Zookeys</source><day>03</day><month>6</month><year>2019</year><volume>851</volume><fpage>27</fpage><lpage>69</lpage><pub-id pub-id-type="doi">10.3897/zookeys.851.31403</pub-id></mixed-citation></tp:treatment-meta><tp:nomenclature><tp:taxon-name>
              <tp:taxon-name-part taxon-name-part-type="genus" reg="Rhabdoblatta">Rhabdoblatta</tp:taxon-name-part>
              <tp:taxon-name-part taxon-name-part-type="species" reg="gyroflexa">gyroflexa</tp:taxon-name-part>
              <object-id xmlns:xlink="http://www.w3.org/1999/xlink" content-type="zoobank" xlink:type="simple">http://zoobank.org/4000A036-211B-4D8E-B02B-FEE2C5C97F21</object-id>
            </tp:taxon-name><tp:taxon-status xmlns:xlink="http://www.w3.org/1999/xlink" xlink:type="simple">sp. n.</tp:taxon-status><xref ref-type="fig" rid="F4">Figure 4A–K</xref></tp:nomenclature><tp:treatment-sec sec-type="diagnosis" id="SECID0EGXBI"><title>Diagnosis.</title><p>This species is similar to <italic><tp:taxon-name><tp:taxon-name-part taxon-name-part-type="genus" reg="Rhabdoblatta">Rh.</tp:taxon-name-part><tp:taxon-name-part taxon-name-part-type="species" reg="elegans">elegans</tp:taxon-name-part></tp:taxon-name></italic> Anisyutkin, 2000 in body color, but can be differentiated by the following characters: 1) pronotum reddish yellow with a subtrapezoid dark brown marking at disc (pronotum reddish brown without any marking at disc in the latter); 2) body large (the latter with body medium); and 3) stripes absent in the abdomen (long and black stripes at the hind margin of each segment of the abdominal sterna in the latter); 4) apical part of sclerite <abbrev xmlns:xlink="http://www.w3.org/1999/xlink" xlink:title="sclerite of the male genitalia" id="ABBRID0EXXBI" xlink:type="simple">R3</abbrev> of left phallomere turned over (none in the latter).</p></tp:treatment-sec><tp:treatment-sec sec-type="description" id="SECID0E2XBI"><title>Measurements (mm).</title><p>Male, pronotum: length × width 7.5–8.0 × 10.0–10.5, tegmen length: 39.5–42.0, overall length: 44.5–46.0.</p></tp:treatment-sec><tp:treatment-sec sec-type="description" id="SECID0EAYBI"><title>Description.</title><p><bold>Male.</bold> Body reddish brown (Figure <xref ref-type="fig" rid="F4">4A</xref>). Vertex, antennae and eyes dark brown. Ocelli yellowish brown. Frons reddish brown, but space between ocelli dark brown. Clypeus yellowish brown. Mandible and labrum yellowish brown. The first and second of maxillary palpi yellowish brown, the others dark brown (Figure <xref ref-type="fig" rid="F4">4B</xref>). Pronotum reddish yellow, with a subtrapezoid dark brown marking at disc (Figure <xref ref-type="fig" rid="F4">4C</xref>). Tegmina with mediocubital field brown, the other field reddish brown. Wings with costal field, radial field, and mediocubital field brown and anal field yellowish brown with veins brown (Figure <xref ref-type="fig" rid="F4">4E, F</xref>). Coxa, trochanter and femur yellowish brown; the distal part of femur, tibia, tarsomere dark brown. Abdomen brown, abdominal sterna with blackish brown spots along the lateral margins, and with yellow stripes at the lateral and hind margins of the segments. Cerci dark brown (Figure <xref ref-type="fig" rid="F4">4B</xref>).</p><fig id="F4" position="float" orientation="portrait"><label>Figure 4.</label><caption><p><bold>A–H</bold><italic><tp:taxon-name><tp:taxon-name-part taxon-name-part-type="genus" reg="Rhabdoblatta">Rhabdoblatta</tp:taxon-name-part><tp:taxon-name-part taxon-name-part-type="species" reg="gyroflexa">gyroflexa</tp:taxon-name-part></tp:taxon-name></italic> sp. n., male. <bold>A</bold> Holotype, dorsal view <bold>B</bold> holotype, ventral view <bold>C</bold> pronotum, dorsal view <bold>D</bold> front femur, ventral view <bold>E</bold> tegmen <bold>F</bold> wings <bold>G</bold> supra-anal plate, dorsal view <bold>H</bold> subgenital plate, ventral view <bold>I</bold> left phallomere, ventral view <bold>J</bold> median phallomere, ventral view <bold>K</bold> right phallomere, ventral view. Scale bars: 1.0 cm (<bold>A–C, E, F</bold>); 5.0 mm (<bold>D</bold>); 1.0 mm (<bold>G–K</bold>).</p></caption><graphic xmlns:xlink="http://www.w3.org/1999/xlink" xlink:href="zookeys-851-027-g004.jpg" position="float" orientation="portrait" xlink:type="simple" id="oo_305690.jpg"/></fig><p>Vertex slightly exposed (Figure <xref ref-type="fig" rid="F4">4B</xref>). Eyes wide, the hind margin extending to the base of the mandible (Figure <xref ref-type="fig" rid="F4">4B</xref>). Pronotum subelliptical, the widest part in the middle, anterior and lateral margins rounded, middle of hind margin distinctly convex (Figure <xref ref-type="fig" rid="F4">4C</xref>). Tegmina and wings fully developed extending well beyond the end of the abdomen, the apex of the tegmina and wings with a small convexity and veins clearly (Figure <xref ref-type="fig" rid="F4">4A, B, E, F</xref>). Anteroventral margin of front femur type B<sub>2</sub> (Figure <xref ref-type="fig" rid="F4">4D</xref>). The metatarsus of hind leg equal length to sum of left tarsi, inner margin with two rows of small spines. Tarsal pulvilli present on the apex of 1<sup>st</sup>–4<sup>th</sup> tarsomeres. The pretarsus with arolium, claws symmetrical and unspecialized (Figure <xref ref-type="fig" rid="F4">4B</xref>).</p><p><bold>Male genitalia.</bold> Supra-anal plate nearly semicircular, the middle of the hind margin slightly concave. Right and left paraprocts unsymmetrical, shape similar to other members in the genus (Figure <xref ref-type="fig" rid="F4">4G</xref>). Subgenital plate with hind margin nearly straight. The base of the inner plate bifurcated. Styli long and flat, whose length ca. 1/3 of interstyli space (Figure <xref ref-type="fig" rid="F4">4H</xref>). Left phallomere with sclerite R1T apex near square, end of <abbrev xmlns:xlink="http://www.w3.org/1999/xlink" xlink:title="sclerite of the male genitalia" id="ABBRID0E52BI" xlink:type="simple">R2</abbrev> rounded, <abbrev xmlns:xlink="http://www.w3.org/1999/xlink" xlink:title="sclerite of the male genitalia" id="ABBRID0EC3BI" xlink:type="simple">R3</abbrev> and <abbrev xmlns:xlink="http://www.w3.org/1999/xlink" xlink:title="sclerite of the male genitalia" id="ABBRID0EG3BI" xlink:type="simple">R5</abbrev> interlinked, the base of <abbrev xmlns:xlink="http://www.w3.org/1999/xlink" xlink:title="sclerite of the male genitalia" id="ABBRID0EK3BI" xlink:type="simple">R3</abbrev> turnover and without bifurcation at apex, <abbrev xmlns:xlink="http://www.w3.org/1999/xlink" xlink:title="sclerite of the male genitalia" id="ABBRID0EO3BI" xlink:type="simple">R4</abbrev> nearly rectangle and existing independently (Figure <xref ref-type="fig" rid="F4">4I</xref>). The basal sclerite of <abbrev xmlns:xlink="http://www.w3.org/1999/xlink" xlink:title="sclerite of the male genitalia" id="ABBRID0EW3BI" xlink:type="simple">L2D</abbrev> slender and rod-shaped, apical sclerite short and small; the surface of the apical membrane with fine bristles, cap-shaped (Figure <xref ref-type="fig" rid="F4">4J</xref>). Sclerite <abbrev xmlns:xlink="http://www.w3.org/1999/xlink" xlink:title="sclerite of the male genitalia" id="ABBRID0E53BI" xlink:type="simple">L3</abbrev> hook deeply bent and with semicircular carina with margin smooth; inner margin with groove and a tooth-shaped convexity at apex (Figure <xref ref-type="fig" rid="F4">4K</xref>).</p></tp:treatment-sec><tp:treatment-sec sec-type="Female" id="SECID0EG4BI"><title>Female.</title><p>Female unknown.</p></tp:treatment-sec><tp:treatment-sec sec-type="etymology" id="SECID0EL4BI"><title>Etymology.</title><p>This species epithet is derived from the Latin words <italic>gyroflexus</italic>, referring to the yellowish brown marking on the pronotum.</p></tp:treatment-sec><tp:treatment-sec sec-type="type material" id="SECID0ET4BI"><title>Type material.</title><p><italic>Holotype</italic>: male, Guangxi Prov., Congzuo City, Pingxiang, 8-V-1963, Ji-kun Yang leg. <italic>Paratype</italic>: 1 male, same data as holotype; 1 male, Guangxi Prov., Congzuo City, Pingxiang, 8-V-1963, Si-kong Liu leg. (all in <abbrev xmlns:xlink="http://www.w3.org/1999/xlink" content-type="institution" xlink:title="Southwest University, Chongqing, China" id="ABBRID0E44BI" xlink:type="simple">SWU</abbrev>).</p></tp:treatment-sec><tp:treatment-sec sec-type="distribution" id="SECID0EC5BI"><title>Distribution.</title><p>China (Guangxi).</p></tp:treatment-sec></tp:taxon-treatment>
