# Supplementary material for: Establishment of six new Rhabdoblatta species (Blattodea, Blaberidae, Epilamprinae) from China
Source: Zookeys. 2019 Jun 3;851:27–69. doi: 10.3897/zookeys.851.31403 (PMC6557905; doi:10.3897/zookeys.851.31403)
Supplement: XML Treatment for Rhabdoblatta chaulformis [file zookeys.851.31403-treatment4.xml]

<!DOCTYPE tp:taxon-treatment
  PUBLIC "-//TaxonX//DTD Taxonomic Treatment Publishing DTD v0 20100105//EN" "tax-treatment-NSO.dtd">
<tp:taxon-treatment xmlns:tp="http://www.plazi.org/taxpub"><tp:treatment-meta><kwd-group><label>Taxon classification</label><kwd><named-content xmlns:xlink="http://www.w3.org/1999/xlink" content-type="kingdom">Animalia</named-content></kwd><kwd><named-content xmlns:xlink="http://www.w3.org/1999/xlink" content-type="order">Blattodea</named-content></kwd><kwd><named-content xmlns:xlink="http://www.w3.org/1999/xlink" content-type="family">Blaberidae</named-content></kwd></kwd-group><mixed-citation publication-type="journal"><person-group><name><surname>Yang</surname><given-names>Rong</given-names></name><name><surname>Wang</surname><given-names>Zhenzhen</given-names></name><name><surname>Zhou</surname><given-names>Yanshuang</given-names></name><name><surname>Wang</surname><given-names>Zongqing</given-names></name><name><surname>Che</surname><given-names>Yanli</given-names></name></person-group><article-title>Establishment of six new <italic><tp:taxon-name><tp:taxon-name-part taxon-name-part-type="genus" reg="Rhabdoblatta">Rhabdoblatta</tp:taxon-name-part></tp:taxon-name></italic> species (<tp:taxon-name><tp:taxon-name-part taxon-name-part-type="order">Blattodea</tp:taxon-name-part></tp:taxon-name>, <tp:taxon-name><tp:taxon-name-part taxon-name-part-type="family">Blaberidae</tp:taxon-name-part></tp:taxon-name>, <tp:taxon-name><tp:taxon-name-part taxon-name-part-type="subfamily">Epilamprinae</tp:taxon-name-part></tp:taxon-name>) from China</article-title><source>Zookeys</source><day>03</day><month>6</month><year>2019</year><volume>851</volume><fpage>27</fpage><lpage>69</lpage><pub-id pub-id-type="doi">10.3897/zookeys.851.31403</pub-id></mixed-citation></tp:treatment-meta><tp:nomenclature><tp:taxon-name>
              <tp:taxon-name-part taxon-name-part-type="genus" reg="Rhabdoblatta">Rhabdoblatta</tp:taxon-name-part>
              <tp:taxon-name-part taxon-name-part-type="species" reg="chaulformis">chaulformis</tp:taxon-name-part>
              <object-id xmlns:xlink="http://www.w3.org/1999/xlink" content-type="zoobank" xlink:type="simple">http://zoobank.org/6CD7D802-2BEF-458B-AE76-0BDE9C983B7B</object-id>
            </tp:taxon-name><tp:taxon-status xmlns:xlink="http://www.w3.org/1999/xlink" xlink:type="simple">sp. n.</tp:taxon-status><xref ref-type="fig" rid="F5">Figure 5A–K</xref><!--PageBreak  --><!--PageBreak  --></tp:nomenclature><tp:treatment-sec sec-type="diagnosis" id="SECID0EV6BI"><title>Diagnosis.</title><p>Sclerite <abbrev xmlns:xlink="http://www.w3.org/1999/xlink" xlink:title="sclerite of the male genitalia" id="ABBRID0E26BI" xlink:type="simple">L2D</abbrev> is strongly sclerotized with a exclamation-shaped process, it is the unique diagnosis of this species.</p></tp:treatment-sec><tp:treatment-sec sec-type="description" id="SECID0E66BI"><title>Measurements (mm).</title><p>Male, head: length × width 3.5 × 3.0, pronotum: length × width 5.5 × 7.0, tegmen length: 28, overall length: 30.0–31.0.</p></tp:treatment-sec><tp:treatment-sec sec-type="description" id="SECID0EEACI"><title>Description.</title><p><bold>Male.</bold> Body yellowish brown (Figure <xref ref-type="fig" rid="F5">5A</xref>). Vertex dark brown. Eyes dark brown, border yellow. Ocelli yellow. Scape of antennae yellowish brown, the other dark brown. Frons dark brown. The base of clypeus dark brown, remaining part yellow. Mandible and labrum yellow. Maxillary palpi with the fifth brown, the others yellow (Figure <xref ref-type="fig" rid="F5">5B</xref>). Pronotum yellow, disc brown, with dark brown spots on the surface, with longitudinal short stripes along hind margin (Figure <xref ref-type="fig" rid="F5">5C</xref>). Tegmina brown, veins yellow. Wings with costal field, radial field, and mediocubital field yellowish brown and anal field pale brown, veins obvious and brown (Figure <xref ref-type="fig" rid="F5">5E, F</xref>). Legs brown. Abdominal terga dark brown, sterna yellow and with scattered blackish brown spots. Cerci dark brown (Figure <xref ref-type="fig" rid="F5">5B</xref>).</p><fig id="F5" position="float" orientation="portrait"><label>Figure 5.</label><caption><p><bold>A–H</bold><italic><tp:taxon-name><tp:taxon-name-part taxon-name-part-type="genus" reg="Rhabdoblatta">Rhabdoblatta</tp:taxon-name-part><tp:taxon-name-part taxon-name-part-type="species" reg="chaulformis">chaulformis</tp:taxon-name-part></tp:taxon-name></italic> sp. n., male. <bold>A</bold> Holotype, dorsal view <bold>B</bold> holotype, ventral view <bold>C</bold> pronotum, dorsal view <bold>D</bold> front femur, ventral view <bold>E</bold> tegmen <bold>F</bold> wings <bold>G</bold> supra-anal plate, dorsal view <bold>H</bold> subgenital plate, ventral view <bold>I</bold> left phallomere, ventral view <bold>J</bold> median phallomere, ventral view <bold>K</bold> right phallomere, ventral view. Scale bars: 1.0 cm (<bold>A, B, E, F</bold>); 5.0 mm (<bold>C</bold>); 1.0 mm (<bold>D, G–K</bold>).</p></caption><graphic xmlns:xlink="http://www.w3.org/1999/xlink" xlink:href="zookeys-851-027-g005.jpg" position="float" orientation="portrait" xlink:type="simple" id="oo_305691.jpg"/></fig><p>Vertex slightly exposed (Figure <xref ref-type="fig" rid="F5">5B</xref>). Distance between eyes slightly wider than interocular width, the length ca. 2/3 of the space between antennal sockets (Figure <xref ref-type="fig" rid="F5">5B</xref>). Pronotum subelliptical, the anterior and lateral margins rounded, middle of hind margin distinctly convex (Figure <xref ref-type="fig" rid="F5">5C</xref>). Tegmina and wings fully developed extending well beyond the end of the abdomen, the apex of the tegmina and wings slightly protruding and veins distinct (Figure <xref ref-type="fig" rid="F5">5A, B, E, F</xref>). Anteroventral margin of front femur type B<sub>1</sub> (Figure <xref ref-type="fig" rid="F5">5D</xref>). The metatarsus of hind leg longer than the sum of left tarsi, the inner mar<!--PageBreak --><!--PageBreak -->gin with two rows of small spines. Tarsal pulvilli present on the apex of 1<sup>st</sup>–4<sup>th</sup> tarsomeres, small and spiked. Arolium present, claws symmetrical and unspecialized (Figure <xref ref-type="fig" rid="F5">5B</xref>).</p><p><bold>Male genitalia.</bold> Supra-anal plate nearly semicircle, symmetrical, the middle of the hind margin slightly concave. Right and left paraprocts unsymmetrical, shape similar to other members in the genus (Figure <xref ref-type="fig" rid="F5">5G</xref>). Subgenital plate with hind margin unsymmetrical, slightly M-shaped margin. The base of the inner plate bifurcated. Styli long, whose length ca. 1/2 of interstyli space (Figure <xref ref-type="fig" rid="F5">5H</xref>). Left phallomere with sclerite R1T with bristles, end of <abbrev xmlns:xlink="http://www.w3.org/1999/xlink" xlink:title="sclerite of the male genitalia" id="ABBRID0EFECI" xlink:type="simple">R2</abbrev> rounded, <abbrev xmlns:xlink="http://www.w3.org/1999/xlink" xlink:title="sclerite of the male genitalia" id="ABBRID0EJECI" xlink:type="simple">R3</abbrev> and <abbrev xmlns:xlink="http://www.w3.org/1999/xlink" xlink:title="sclerite of the male genitalia" id="ABBRID0ENECI" xlink:type="simple">R5</abbrev> interlinked, <abbrev xmlns:xlink="http://www.w3.org/1999/xlink" xlink:title="sclerite of the male genitalia" id="ABBRID0ERECI" xlink:type="simple">R4</abbrev> weakly sclerotized (Figure <xref ref-type="fig" rid="F5">5I</xref>). The basal sclerite of <abbrev xmlns:xlink="http://www.w3.org/1999/xlink" xlink:title="sclerite of the male genitalia" id="ABBRID0EZECI" xlink:type="simple">L2D</abbrev> slender and rod-shaped, almost straight, apical sclerite irregular and with an exclamation-shaped process; the surface on the apical membrane with fine bristles, cap-shaped (Figure <xref ref-type="fig" rid="F5">5J</xref>). Sclerite <abbrev xmlns:xlink="http://www.w3.org/1999/xlink" xlink:title="sclerite of the male genitalia" id="ABBRID0EBFCI" xlink:type="simple">L3</abbrev> slender and hook deeply bent, and with semicircular carina; inner margin with groove and a tooth-shaped convexity at apex (Figure <xref ref-type="fig" rid="F5">5K</xref>).</p><p><bold>Female.</bold> Female unknown.</p></tp:treatment-sec><tp:treatment-sec sec-type="etymology" id="SECID0ENFCI"><title>Etymology.</title><p>This species epithet is derived from the Latin words <italic>chaul</italic> and <italic>formis</italic>, referring to <abbrev xmlns:xlink="http://www.w3.org/1999/xlink" xlink:title="sclerite of the male genitalia" id="ABBRID0EXFCI" xlink:type="simple">L2D</abbrev> with a exclamation-shaped process.</p></tp:treatment-sec><tp:treatment-sec sec-type="type material" id="SECID0E2FCI"><title>Type material.</title><p><italic>Holotype</italic>: male, Chongqing City, Wanzhou Dist, Wangerbao Nature Reserve, 1700 m, 2-V-2007, Wei-wei Zhang leg. <italic>Paratype</italic>: 1 male, same data as holotype (all in <abbrev xmlns:xlink="http://www.w3.org/1999/xlink" content-type="institution" xlink:title="Southwest University, Chongqing, China" id="ABBRID0EFGCI" xlink:type="simple">SWU</abbrev>).</p></tp:treatment-sec><tp:treatment-sec sec-type="distribution" id="SECID0EKGCI"><title>Distribution.</title><p>China (Chongqing).</p></tp:treatment-sec></tp:taxon-treatment>
