# Supplementary material for: Establishment of six new Rhabdoblatta species (Blattodea, Blaberidae, Epilamprinae) from China
Source: Zookeys. 2019 Jun 3;851:27–69. doi: 10.3897/zookeys.851.31403 (PMC6557905; doi:10.3897/zookeys.851.31403)
Supplement: XML Treatment for Rhabdoblatta maculata [file zookeys.851.31403-treatment5.xml]

<!DOCTYPE tp:taxon-treatment
  PUBLIC "-//TaxonX//DTD Taxonomic Treatment Publishing DTD v0 20100105//EN" "tax-treatment-NSO.dtd">
<tp:taxon-treatment xmlns:tp="http://www.plazi.org/taxpub"><tp:treatment-meta><kwd-group><label>Taxon classification</label><kwd><named-content xmlns:xlink="http://www.w3.org/1999/xlink" content-type="kingdom">Animalia</named-content></kwd><kwd><named-content xmlns:xlink="http://www.w3.org/1999/xlink" content-type="order">Blattodea</named-content></kwd><kwd><named-content xmlns:xlink="http://www.w3.org/1999/xlink" content-type="family">Blaberidae</named-content></kwd></kwd-group><mixed-citation publication-type="journal"><person-group><name><surname>Yang</surname><given-names>Rong</given-names></name><name><surname>Wang</surname><given-names>Zhenzhen</given-names></name><name><surname>Zhou</surname><given-names>Yanshuang</given-names></name><name><surname>Wang</surname><given-names>Zongqing</given-names></name><name><surname>Che</surname><given-names>Yanli</given-names></name></person-group><article-title>Establishment of six new <italic><tp:taxon-name><tp:taxon-name-part taxon-name-part-type="genus" reg="Rhabdoblatta">Rhabdoblatta</tp:taxon-name-part></tp:taxon-name></italic> species (<tp:taxon-name><tp:taxon-name-part taxon-name-part-type="order">Blattodea</tp:taxon-name-part></tp:taxon-name>, <tp:taxon-name><tp:taxon-name-part taxon-name-part-type="family">Blaberidae</tp:taxon-name-part></tp:taxon-name>, <tp:taxon-name><tp:taxon-name-part taxon-name-part-type="subfamily">Epilamprinae</tp:taxon-name-part></tp:taxon-name>) from China</article-title><source>Zookeys</source><day>03</day><month>6</month><year>2019</year><volume>851</volume><fpage>27</fpage><lpage>69</lpage><pub-id pub-id-type="doi">10.3897/zookeys.851.31403</pub-id></mixed-citation></tp:treatment-meta><tp:nomenclature><tp:taxon-name>
              <tp:taxon-name-part taxon-name-part-type="genus" reg="Rhabdoblatta">Rhabdoblatta</tp:taxon-name-part>
              <tp:taxon-name-part taxon-name-part-type="species" reg="maculata">maculata</tp:taxon-name-part>
              <object-id xmlns:xlink="http://www.w3.org/1999/xlink" content-type="zoobank" xlink:type="simple">http://zoobank.org/AAC32271-2194-4D0B-8ECE-AB62FDCA275C</object-id>
            </tp:taxon-name><tp:taxon-status xmlns:xlink="http://www.w3.org/1999/xlink" xlink:type="simple">sp. n.</tp:taxon-status><xref ref-type="fig" rid="F6">Figure 6A–K</xref></tp:nomenclature><tp:treatment-sec sec-type="diagnosis" id="SECID0E2HCI"><title>Diagnosis.</title><p>This species is similar to <italic><tp:taxon-name><tp:taxon-name-part taxon-name-part-type="genus" reg="Rhabdoblatta">Rhabdoblatta</tp:taxon-name-part><tp:taxon-name-part taxon-name-part-type="species" reg="omei">omei</tp:taxon-name-part></tp:taxon-name></italic> Bey-Bienko, 1958, but can be differentiated by the following characters: 1) body wider with darker spots on pronotum and tegmina (body narrower with pale spots on pronotum and tegmina in the latter); 2) the hind margin of subgenital plate slightly concave and nearly symmetrical (the latter with the hind margin obviously concave and asymmetrical); and 3) outer-lateral margin apex of <abbrev xmlns:xlink="http://www.w3.org/1999/xlink" xlink:title="sclerite of the male genitalia" id="ABBRID0EQICI" xlink:type="simple">L3</abbrev> with carina blunt and rounded (sharp and acute in the latter).</p></tp:treatment-sec><tp:treatment-sec sec-type="description" id="SECID0EUICI"><title>Measurements (mm).</title><p>Male, head: length × width 4.8 × 5.0, pronotum: length × width 7.8 × 10.0, tegmen length: 39.1, overall length: 41.7–43.5.</p></tp:treatment-sec><tp:treatment-sec sec-type="description" id="SECID0EZICI"><title>Description.</title><p><bold>Male.</bold> Body yellow (Figure <xref ref-type="fig" rid="F6">6A</xref>). Vertex, eyes, and frons black. The apex of clypeus yellow, the remaining black. Ocelli yellow. Scape of antennae brown, the 2<sup>nd</sup>–15<sup>th</sup> segments dark brown, other segments pale brown. Mandible and labrum yellow. Maxillary palpi brown (Figure <xref ref-type="fig" rid="F6">6B</xref>). Pronotum yellow, with an irregular and symmetrical dark brown marking at disc, and with messy and dense brown spots on the border, posterior margin with longitudinal short stripes (Figure <xref ref-type="fig" rid="F6">6C</xref>). Tegmina yellow, with numerous scattered dark brown or brown spots. Wings pale gray, veins yellowish brown (Figure <xref ref-type="fig" rid="F6">6E, F</xref>). Legs reddish brown. Abdominal sterna brown. Cerci dark brown (Figure <xref ref-type="fig" rid="F6">6B</xref>).</p><fig id="F6" position="float" orientation="portrait"><label>Figure 6.</label><caption><p><bold>A–H</bold><italic><tp:taxon-name><tp:taxon-name-part taxon-name-part-type="genus" reg="Rhabdoblatta">Rhabdoblatta</tp:taxon-name-part><tp:taxon-name-part taxon-name-part-type="species" reg="maculata">maculata</tp:taxon-name-part></tp:taxon-name></italic> sp. n., male. <bold>A</bold> Holotype, dorsal view <bold>B</bold> holotype, ventral view <bold>C</bold> pronotum, dorsal view <bold>D</bold> front femur, ventral view <bold>E</bold> tegmen <bold>F</bold> wings <bold>G</bold> supra-anal plate, dorsal view <bold>H</bold> subgenital plate, ventral view <bold>I</bold> left phallomere, ventral view <bold>J</bold> median phallomere, ventral view <bold>K</bold> right phallomere, ventral view. Scale bars: 1.0 cm (<bold>A, B, E, F</bold>); 5.0 mm (<bold>C</bold>); 1.0 mm (<bold>D, G–K</bold>).</p></caption><graphic xmlns:xlink="http://www.w3.org/1999/xlink" xlink:href="zookeys-851-027-g006.jpg" position="float" orientation="portrait" xlink:type="simple" id="oo_305692.jpg"/></fig><p>Vertex slightly exposed (Figure <xref ref-type="fig" rid="F6">6B</xref>). Distance between eyes slightly narrower than interocular width, length ca. 1/2 of the space of antennal socket (Figure <xref ref-type="fig" rid="F6">6B</xref>). Pronotum subelliptical, the anterior and lateral margins rounded, middle of hind margin distinctly convex (Figure <xref ref-type="fig" rid="F6">6C</xref>). Tegmina and wings fully developed extending well beyond the end of the abdomen, the apex of the tegmina with a convex and wings blunt and rounded (Figure <xref ref-type="fig" rid="F6">6A, B, E, F</xref>). Anteroventral margin of front femur type B<sub>2</sub> (Figure <xref ref-type="fig" rid="F6">6D</xref>). The metatarsus of hind leg equal length to sum of left tarsi, the inner margin with two rows of small spines. Tarsal pulvilli present on the 1<sup>st</sup>–4<sup>th</sup> of the tarsomere apex, with 1–2 spines. The pretarsus with arolium, claws symmetrical and unspecialized (Figure <xref ref-type="fig" rid="F6">6B</xref>).</p><p><bold>Male genitalia.</bold> Supra-anal plate nearly semicircular, lateral margins rounded, the middle of the hind margin slightly concave. Right and left paraprocts unsymmetrical, shape similar to other members in this genus (Figure <xref ref-type="fig" rid="F6">6G</xref>). Subgenital plate with hind margin nearly symmetrical, right part with concavity. The base of the inner plate bifurcated. Styli flat, length ca. 1/3 of interstyli space (Figure <xref ref-type="fig" rid="F6">6H</xref>). The apex of the sclerite R1T peaked, end of <abbrev xmlns:xlink="http://www.w3.org/1999/xlink" xlink:title="sclerite of the male genitalia" id="ABBRID0E2MCI" xlink:type="simple">R2</abbrev> rounded, <abbrev xmlns:xlink="http://www.w3.org/1999/xlink" xlink:title="sclerite of the male genitalia" id="ABBRID0E6MCI" xlink:type="simple">R3</abbrev> and <abbrev xmlns:xlink="http://www.w3.org/1999/xlink" xlink:title="sclerite of the male genitalia" id="ABBRID0EDNCI" xlink:type="simple">R5</abbrev> interlinked; <abbrev xmlns:xlink="http://www.w3.org/1999/xlink" xlink:title="sclerite of the male genitalia" id="ABBRID0EHNCI" xlink:type="simple">R4</abbrev> existing independently (Figure <xref ref-type="fig" rid="F6">6I</xref>). The basal sclerite of <abbrev xmlns:xlink="http://www.w3.org/1999/xlink" xlink:title="sclerite of the male genitalia" id="ABBRID0EPNCI" xlink:type="simple">L2D</abbrev> slender and rod-shaped; apical sclerite short and small, the surface on the apical membrane with fine bristles, cap-shaped (Figure <xref ref-type="fig" rid="F6">6J</xref>). Sclerite <abbrev xmlns:xlink="http://www.w3.org/1999/xlink" xlink:title="sclerite of the male genitalia" id="ABBRID0EXNCI" xlink:type="simple">L3</abbrev> long, with blunt and rounded carina; inner margin with groove and a tooth-shaped convexity at apex (Figure <xref ref-type="fig" rid="F6">6K</xref>).</p><p><bold>Female.</bold> Female unknown.</p></tp:treatment-sec><tp:treatment-sec sec-type="etymology" id="SECID0EDOCI"><title>Etymology.</title><p>This species epithet is derived from the Latin word <italic>maculatus</italic>, referring to the tegmina having clear spots.</p></tp:treatment-sec><tp:treatment-sec sec-type="type material" id="SECID0ELOCI"><title>Type material.</title><p><italic>Holotype</italic>: male, Guizhou Prov., Leigongshan Mountain, 6-VI-2013, Gui-qiang Huang &amp; Xiang-xiang Zhang leg. <italic>Paratype</italic>: 1 male, same data as holotype; 1 male, Guizhou Prov., Leigongshan Mountain, 29-VI-1988, Min-sheng Wang leg. (all in <abbrev xmlns:xlink="http://www.w3.org/1999/xlink" content-type="institution" xlink:title="Southwest University, Chongqing, China" id="ABBRID0EVOCI" xlink:type="simple">SWU</abbrev>).</p></tp:treatment-sec><tp:treatment-sec sec-type="distribution" id="SECID0E1OCI"><title>Distribution.</title><p>China (Guizhou).</p></tp:treatment-sec></tp:taxon-treatment>
