# Supplementary material for: Establishment of six new Rhabdoblatta species (Blattodea, Blaberidae, Epilamprinae) from China
Source: Zookeys. 2019 Jun 3;851:27–69. doi: 10.3897/zookeys.851.31403 (PMC6557905; doi:10.3897/zookeys.851.31403)
Supplement: XML Treatment for Rhabdoblatta ecarinata [file zookeys.851.31403-treatment6.xml]

<!DOCTYPE tp:taxon-treatment
  PUBLIC "-//TaxonX//DTD Taxonomic Treatment Publishing DTD v0 20100105//EN" "tax-treatment-NSO.dtd">
<tp:taxon-treatment xmlns:tp="http://www.plazi.org/taxpub"><tp:treatment-meta><kwd-group><label>Taxon classification</label><kwd><named-content xmlns:xlink="http://www.w3.org/1999/xlink" content-type="kingdom">Animalia</named-content></kwd><kwd><named-content xmlns:xlink="http://www.w3.org/1999/xlink" content-type="order">Blattodea</named-content></kwd><kwd><named-content xmlns:xlink="http://www.w3.org/1999/xlink" content-type="family">Blaberidae</named-content></kwd></kwd-group><mixed-citation publication-type="journal"><person-group><name><surname>Yang</surname><given-names>Rong</given-names></name><name><surname>Wang</surname><given-names>Zhenzhen</given-names></name><name><surname>Zhou</surname><given-names>Yanshuang</given-names></name><name><surname>Wang</surname><given-names>Zongqing</given-names></name><name><surname>Che</surname><given-names>Yanli</given-names></name></person-group><article-title>Establishment of six new <italic><tp:taxon-name><tp:taxon-name-part taxon-name-part-type="genus" reg="Rhabdoblatta">Rhabdoblatta</tp:taxon-name-part></tp:taxon-name></italic> species (<tp:taxon-name><tp:taxon-name-part taxon-name-part-type="order">Blattodea</tp:taxon-name-part></tp:taxon-name>, <tp:taxon-name><tp:taxon-name-part taxon-name-part-type="family">Blaberidae</tp:taxon-name-part></tp:taxon-name>, <tp:taxon-name><tp:taxon-name-part taxon-name-part-type="subfamily">Epilamprinae</tp:taxon-name-part></tp:taxon-name>) from China</article-title><source>Zookeys</source><day>03</day><month>6</month><year>2019</year><volume>851</volume><fpage>27</fpage><lpage>69</lpage><pub-id pub-id-type="doi">10.3897/zookeys.851.31403</pub-id></mixed-citation></tp:treatment-meta><tp:nomenclature><tp:taxon-name>
              <tp:taxon-name-part taxon-name-part-type="genus" reg="Rhabdoblatta">Rhabdoblatta</tp:taxon-name-part>
              <tp:taxon-name-part taxon-name-part-type="species" reg="ecarinata">ecarinata</tp:taxon-name-part>
              <object-id xmlns:xlink="http://www.w3.org/1999/xlink" content-type="zoobank" xlink:type="simple">http://zoobank.org/FD060B05-39AA-4C2A-833A-BAA77DD5DAA1</object-id>
            </tp:taxon-name><tp:taxon-status xmlns:xlink="http://www.w3.org/1999/xlink" xlink:type="simple">sp. n.</tp:taxon-status><xref ref-type="fig" rid="F7">Figure 7A–T</xref><!--PageBreak  --><!--PageBreak  --><tp:nomenclature-citation-list><tp:nomenclature-citation><tp:taxon-name>
                  <tp:taxon-name-part taxon-name-part-type="genus" reg="Rhabdoblatta">Rhabdoblatta</tp:taxon-name-part>
                  <tp:taxon-name-part taxon-name-part-type="species" reg="carinata">carinata</tp:taxon-name-part>
                </tp:taxon-name><comment><xref ref-type="bibr" rid="B29">Liu et al., 2017</xref>: 78 (nomen nudum).</comment></tp:nomenclature-citation></tp:nomenclature-citation-list></tp:nomenclature><tp:treatment-sec sec-type="diagnosis" id="SECID0E5QCI"><title>Diagnosis.</title><p>The outer-lateral margin of the sclerite <abbrev xmlns:xlink="http://www.w3.org/1999/xlink" xlink:title="sclerite of the male genitalia" id="ABBRID0EERCI" xlink:type="simple">L3</abbrev> hook without carina, and it is similar to <italic><tp:taxon-name><tp:taxon-name-part taxon-name-part-type="genus" reg="Rhabdoblatta">Rhabdoblatta</tp:taxon-name-part><tp:taxon-name-part taxon-name-part-type="species" reg="monticola">monticola</tp:taxon-name-part></tp:taxon-name></italic> (Kirby, 1903), but subcosta of <italic><tp:taxon-name><tp:taxon-name-part taxon-name-part-type="genus" reg="Rhabdoblatta">Rh.</tp:taxon-name-part><tp:taxon-name-part taxon-name-part-type="species" reg="monticola">monticola</tp:taxon-name-part></tp:taxon-name></italic> is white (Figure <xref ref-type="fig" rid="F8">8A</xref>), and this species is yellowish brown.</p></tp:treatment-sec><tp:treatment-sec sec-type="description" id="SECID0ECSCI"><title>Measurements (mm).</title><p>Male, pronotum: length × width 5.0–6.0 × 7.5–8.0, tegmen length: 22.0–24.0, overall length: 26.0–28.0; female, pronotum: length × width 7.8–8.0 × 8.4–9.0, tegmen length: 31.0–32.0, overall length: 37.0–38.0.</p></tp:treatment-sec><tp:treatment-sec sec-type="description" id="SECID0EHSCI"><title>Description.</title><p><bold>Male.</bold> Body yellowish brown (Figure <xref ref-type="fig" rid="F7">7A</xref>). Vertex and apex of frons with scattered brown spots. Eyes black. Ocelli pale yellow. Labrum, labial palpi, and maxillary palpi yellow (Figure <xref ref-type="fig" rid="F7">7B</xref>). Pronotum yellowish brown, with many near round small or a few big brown spots on the surface and longitudinal short stripes along hind margin (Figure <xref ref-type="fig" rid="F7">7I</xref>). Tegmina yellowish brown, with several large dark brown spots on <!--PageBreak --><!--PageBreak -->the surface or not. Wings with costal field, radial field, and mediocubital field yellowish brown, and anal field gray, with veins obvious and yellow (Figure <xref ref-type="fig" rid="F7">7K, L</xref>). Legs yellow. Abdominal sterna yellow, 4<sup>th</sup>–7<sup>th</sup> segments with dark brown spots. Cerci dark brown (Figure <xref ref-type="fig" rid="F7">7B</xref>).</p><fig id="F7" position="float" orientation="portrait"><label>Figure 7.</label><caption><p><bold>A–D, I–L, O–S</bold><italic><tp:taxon-name><tp:taxon-name-part taxon-name-part-type="genus" reg="Rhabdoblatta">Rhabdoblatta</tp:taxon-name-part><tp:taxon-name-part taxon-name-part-type="species" reg="ecarinata">ecarinata</tp:taxon-name-part></tp:taxon-name></italic> sp. n., male <bold>E, F, M, N, T</bold> female <bold>G, H</bold> nymph. <bold>A</bold> Paratype, dorsal view <bold>B</bold> paratype, ventral view <bold>C</bold> holotype, dorsal view <bold>D</bold> holotype, ventral view <bold>E</bold> paratype, dorsal view <bold>F</bold> paratype, ventral view <bold>G</bold> nymph, dorsal view <bold>H</bold> nymph, ventral view <bold>I</bold> pronotum, dorsal view <bold>J</bold> front femur, ventral view <bold>K</bold> tegmen <bold>L</bold> wings <bold>M</bold> tegmen <bold>N</bold> wings <bold>O</bold> supra-anal plate, dorsal view <bold>P</bold> subgenital plate, ventral view <bold>Q</bold> left phallomere, ventral view <bold>R</bold> median phallomere, ventral view <bold>S</bold> right phallomere, ventral view <bold>T</bold> female genitalia. Scale bars: 1.0 cm (<bold>A–H, K–N</bold>); Scale bars: 5.0 mm (<bold>I</bold>); 1.0 mm (<bold>J, O–T</bold>).</p></caption><graphic xmlns:xlink="http://www.w3.org/1999/xlink" xlink:href="zookeys-851-027-g007.jpg" position="float" orientation="portrait" xlink:type="simple" id="oo_305693.jpg"/></fig><p>Vertex slightly exposed. Distance between eyes slightly wider than interocular space, the length ca. 2/3 of the space of antennal sockets (Figure <xref ref-type="fig" rid="F7">7B</xref>). Pronotum subelliptical, the widest part in the middle, anterior and lateral margins rounded, middle of hind margin convex (Figure <xref ref-type="fig" rid="F7">7I</xref>). Tegmina and wings fully developed extending well beyond the end of the abdomen, the apex of the tegmina arc-shaped and veins distinct (Figure <xref ref-type="fig" rid="F7">7A–D, K, L</xref>). Anteroventral margin of front femur type B<sub>2</sub> (Figure <xref ref-type="fig" rid="F7">7J</xref>). The inner margin of the metatarsus of hind leg with two rows small spines. Tarsal pulvilli present on the apex of 1<sup>st</sup>–4<sup>th</sup> tarsomeres. The pretarsus with arolium, claws symmetrical and unspecialized (Figure <xref ref-type="fig" rid="F7">7B</xref>).</p><p><bold>Male genitalia.</bold> Supra-anal plate symmetrical, nearly rectangular, the middle of the hind margin with concavity (Figure <xref ref-type="fig" rid="F7">7O</xref>). Subgenital plate with hind margin unsymmetrical, with a cambered convexity in the middle, the left stylus shorter than the right (Figure <xref ref-type="fig" rid="F7">7P</xref>). Left phallomere with sclerite <abbrev xmlns:xlink="http://www.w3.org/1999/xlink" xlink:title="sclerite of the male genitalia" id="ABBRID0E5WCI" xlink:type="simple">R3</abbrev> intamescent at apex, <abbrev xmlns:xlink="http://www.w3.org/1999/xlink" xlink:title="sclerite of the male genitalia" id="ABBRID0ECXCI" xlink:type="simple">R4</abbrev> wide and nearly square (Figure <xref ref-type="fig" rid="F7">7Q</xref>). The basal sclerite of <abbrev xmlns:xlink="http://www.w3.org/1999/xlink" xlink:title="sclerite of the male genitalia" id="ABBRID0EKXCI" xlink:type="simple">L2D</abbrev> slender and rod-shaped, base slightly intamescent; apical sclerite small, the surface on the apical membrane with fine bristles (Figure <xref ref-type="fig" rid="F7">7R</xref>). Sclerite <abbrev xmlns:xlink="http://www.w3.org/1999/xlink" xlink:title="sclerite of the male genitalia" id="ABBRID0ESXCI" xlink:type="simple">L3</abbrev> with small hook, outer-lateral margin without carina, inner margin with a tooth-shaped convexity at apex (Figure <xref ref-type="fig" rid="F7">7S</xref>).</p><p><bold>Female.</bold> Female similar to male but slightly larger (Figure <xref ref-type="fig" rid="F7">7E, F, M, N</xref>).</p><p><bold>Female genitalia.</bold> Weakly sclerotized. Ovipositor back to brood sac. Tergal process of the eighth and ninth abdominal tergite obviously vestigial. First valves of ovipositor wide, apex membranous. Second valves of ovipositor fine and tube-shaped, completely covered by the first valves of ovipositor. Third valves of ovipositor slightly wider and flat, length shorter than the first valves of ovipositor. Gonangulum and sclerotized lobes of the second and third pairs of valves not obvious. Anterior arch of second valvifer obviously vestigial. Basivalvula with semicircular arms, the mid sclerite with incomplete separation, linked with membrane. Vestibular sclerite membranous, wider than the basivalvula. Transverse sclerotized plate absent. Brood sac membranous and without sclerotized section (Figure <xref ref-type="fig" rid="F7">7T</xref>).</p><p><bold>Nymph.</bold> Body brown. Spine on the tibia robust. The length of antennae nearly equal to the body’s length (Figure <xref ref-type="fig" rid="F7">7G, H</xref>).</p></tp:treatment-sec><tp:treatment-sec sec-type="remarks" id="SECID0ESYCI"><title>Remarks.</title><p>This species was named as <italic><tp:taxon-name><tp:taxon-name-part taxon-name-part-type="genus" reg="Rhabdoblatta">Rhabdoblatta</tp:taxon-name-part><tp:taxon-name-part taxon-name-part-type="species" reg="carinata">carinata</tp:taxon-name-part></tp:taxon-name></italic> by <xref ref-type="bibr" rid="B29">Liu et al. (2017)</xref> in the book Cockroaches of Southeastern China (page 78). However, no exact deposition of the type specimens was mentioned, although the authors listed three collections in the material and method. Based on Article 16.4.2 of the International Code of Zoological Nomenclature (ICZN 1999), the name <italic><tp:taxon-name><tp:taxon-name-part taxon-name-part-type="genus" reg="Rhabdoblatta">Rhabdoblatta</tp:taxon-name-part><tp:taxon-name-part taxon-name-part-type="species" reg="carinata">carinata</tp:taxon-name-part></tp:taxon-name></italic> is not available. Based on the material we examined, males of the species have intraspecific variation, with some individuals having dispersed large dark brown spots on tegmina, while others do not (Figure <xref ref-type="fig" rid="F7">7A–D</xref>).</p></tp:treatment-sec><tp:treatment-sec sec-type="etymology" id="SECID0EWZCI"><title>Etymology.</title><p>This species name is derived from the Latin word <italic>ecarinatus</italic>, referring to the outer-lateral margin of the sclerite <abbrev xmlns:xlink="http://www.w3.org/1999/xlink" xlink:title="sclerite of the male genitalia" id="ABBRID0E5ZCI" xlink:type="simple">L3</abbrev> hook without carina.</p><!--PageBreak  --></tp:treatment-sec><tp:treatment-sec sec-type="type material" id="SECID0ED1CI"><title>Type material.</title><p><italic>Holotype</italic>: male, Hainan Prov., Yinggeling Nature Reserve, Nanfa Conservation Station, 650m, 21-IV-2015, Lu Qiu &amp; Qi-kun Bai leg. <italic>Paratype</italic>: 8 males and 5 females, Hainan Prov., Yinggeling Nature Reserve, Nankai Conservation Station, 284–308m, 20-IV-2015, Xin-ran Li &amp; Zhi-wei Qiu leg.; 2 females, Hainan Prov., Lingshui County, Diaoluoshan Mountain, 15-IV-2015, Lu Qiu &amp; Qi-kun Bai leg.; 1 female, 1 male, 1 nymph, Hainan Prov., Lingshui County, Diaoluoshan Mountain, 24-V-2014, Shun-hua Gui &amp; Xin-ran Li leg. (all in <abbrev xmlns:xlink="http://www.w3.org/1999/xlink" content-type="institution" xlink:title="Southwest University, Chongqing, China" id="ABBRID0EN1CI" xlink:type="simple">SWU</abbrev>).</p></tp:treatment-sec><tp:treatment-sec sec-type="distribution" id="SECID0ES1CI"><title>Distribution.</title><p>China (Hainan).</p></tp:treatment-sec><tp:treatment-sec><!--Section generated to contain objects referenced in tp:taxon-treatment.--><fig id="F8" position="float" orientation="portrait"><label>Figure 8.</label><caption><p><bold>A–D</bold><italic><tp:taxon-name><tp:taxon-name-part taxon-name-part-type="genus" reg="Rhabdoblatta">Rhabdoblatta</tp:taxon-name-part><tp:taxon-name-part taxon-name-part-type="species" reg="monticola">monticola</tp:taxon-name-part></tp:taxon-name></italic> (Kirby, 1903): <bold>A, B</bold> male <bold>C, D</bold> female <bold>E–H</bold><italic><tp:taxon-name><tp:taxon-name-part taxon-name-part-type="genus" reg="Rhabdoblatta">Rhabdoblatta</tp:taxon-name-part><tp:taxon-name-part taxon-name-part-type="species" reg="atra">atra</tp:taxon-name-part></tp:taxon-name></italic> Bey-Bienko, 1970: <bold>E, F</bold> male <bold>G, H</bold> female <bold>I–L</bold><italic><tp:taxon-name><tp:taxon-name-part taxon-name-part-type="genus" reg="Rhabdoblatta">Rhabdoblatta</tp:taxon-name-part><tp:taxon-name-part taxon-name-part-type="species" reg="rattanakiriensis">rattanakiriensis</tp:taxon-name-part></tp:taxon-name></italic> Anisyutkin, 1999: <bold>I, J</bold> male <bold>K, L</bold> female <bold>M–P</bold><italic><tp:taxon-name><tp:taxon-name-part taxon-name-part-type="genus" reg="Rhabdoblatta">Rhabdoblatta</tp:taxon-name-part><tp:taxon-name-part taxon-name-part-type="species" reg="elegans">elegans</tp:taxon-name-part></tp:taxon-name></italic> Anisyutkin, 2000: <bold>M, N</bold> male <bold>O, P</bold> female. Scale bars: 1.0 cm.</p></caption><graphic xmlns:xlink="http://www.w3.org/1999/xlink" xlink:href="zookeys-851-027-g008.jpg" position="float" orientation="portrait" xlink:type="simple" id="oo_305694.jpg"/></fig></tp:treatment-sec><ref-list><ref id="B29"><mixed-citation xmlns:xlink="http://www.w3.org/1999/xlink" xlink:type="simple"><person-group><name name-style="western"><surname>Liu</surname><given-names>XW</given-names></name><name name-style="western"><surname>Zhu</surname><given-names>WB</given-names></name><name name-style="western"><surname>Dai</surname><given-names>L</given-names></name><name name-style="western"><surname>Wang</surname><given-names>HQ</given-names></name></person-group> (<year>2017</year>) <source>Cockroaches of Southeastern China.</source><publisher-name>Henan Science and Technology Press</publisher-name>, <publisher-loc>China</publisher-loc>, <size units="page">228 pp</size>.</mixed-citation></ref></ref-list></tp:taxon-treatment>
