# Supplementary material for: Establishment of six new Rhabdoblatta species (Blattodea, Blaberidae, Epilamprinae) from China
Source: Zookeys. 2019 Jun 3;851:27–69. doi: 10.3897/zookeys.851.31403 (PMC6557905; doi:10.3897/zookeys.851.31403)
Supplement: XML Treatment for Rhabdoblatta atra [file zookeys.851.31403-treatment8.xml]

<!DOCTYPE tp:taxon-treatment
  PUBLIC "-//TaxonX//DTD Taxonomic Treatment Publishing DTD v0 20100105//EN" "tax-treatment-NSO.dtd">
<tp:taxon-treatment xmlns:tp="http://www.plazi.org/taxpub"><tp:treatment-meta><kwd-group><label>Taxon classification</label><kwd><named-content xmlns:xlink="http://www.w3.org/1999/xlink" content-type="kingdom">Animalia</named-content></kwd><kwd><named-content xmlns:xlink="http://www.w3.org/1999/xlink" content-type="order">Blattodea</named-content></kwd><kwd><named-content xmlns:xlink="http://www.w3.org/1999/xlink" content-type="family">Blaberidae</named-content></kwd></kwd-group><mixed-citation publication-type="journal"><person-group><name><surname>Yang</surname><given-names>Rong</given-names></name><name><surname>Wang</surname><given-names>Zhenzhen</given-names></name><name><surname>Zhou</surname><given-names>Yanshuang</given-names></name><name><surname>Wang</surname><given-names>Zongqing</given-names></name><name><surname>Che</surname><given-names>Yanli</given-names></name></person-group><article-title>Establishment of six new <italic><tp:taxon-name><tp:taxon-name-part taxon-name-part-type="genus" reg="Rhabdoblatta">Rhabdoblatta</tp:taxon-name-part></tp:taxon-name></italic> species (<tp:taxon-name><tp:taxon-name-part taxon-name-part-type="order">Blattodea</tp:taxon-name-part></tp:taxon-name>, <tp:taxon-name><tp:taxon-name-part taxon-name-part-type="family">Blaberidae</tp:taxon-name-part></tp:taxon-name>, <tp:taxon-name><tp:taxon-name-part taxon-name-part-type="subfamily">Epilamprinae</tp:taxon-name-part></tp:taxon-name>) from China</article-title><source>Zookeys</source><day>03</day><month>6</month><year>2019</year><volume>851</volume><fpage>27</fpage><lpage>69</lpage><pub-id pub-id-type="doi">10.3897/zookeys.851.31403</pub-id></mixed-citation></tp:treatment-meta><tp:nomenclature><tp:taxon-name>
              <tp:taxon-name-part taxon-name-part-type="genus" reg="Rhabdoblatta">Rhabdoblatta</tp:taxon-name-part>
              <tp:taxon-name-part taxon-name-part-type="species" reg="atra">atra</tp:taxon-name-part>
            </tp:taxon-name><tp:taxon-authority>Bey-Bienko, 1970</tp:taxon-authority><xref ref-type="fig" rid="F8">Figures 8E–H</xref><xref ref-type="fig" rid="F12">, 12F</xref><!--PageBreak  --><!--PageBreak  --><tp:nomenclature-citation-list><tp:nomenclature-citation><tp:taxon-name>
                  <tp:taxon-name-part taxon-name-part-type="genus" reg="Rhabdoblatta">Rhabdoblatta</tp:taxon-name-part>
                  <tp:taxon-name-part taxon-name-part-type="species" reg="atra">atra</tp:taxon-name-part>
                </tp:taxon-name><comment>Bey-Bienko, 1970: 364; <xref ref-type="bibr" rid="B2">Anisyutkin 2003</xref>: 554.</comment></tp:nomenclature-citation></tp:nomenclature-citation-list></tp:nomenclature><tp:treatment-sec sec-type="description" id="SECID0EFDDI"><title>Measurements (mm).</title><p>Female, overall length: 29.0–33.0.</p></tp:treatment-sec><tp:treatment-sec sec-type="Female" id="SECID0EKDDI"><title>Female.</title><p>Female similar to male but slightly larger. The hind margin of every abdominal sterna with scattered large brown spots (Figure <xref ref-type="fig" rid="F8">8E–H</xref>).</p></tp:treatment-sec><tp:treatment-sec sec-type="Female genitalia" id="SECID0EUDDI"><title>Female genitalia.</title><p>Moderately sclerotized. Ovipositor back to brood sac. Tergal process of the eighth abdominal tergite slender, length ca. 1/2 of tergal process of the ninth abdominal tergite. Tergal process of the ninth abdominal tergite weakly sclerotized, linked with the ninth tergum. First valves of ovipositor with base wide, apex narrow, inner margin with obviously long bristles. Second valves of ovipositor tube-shaped, completely covered by the first valves of ovipositor. Third valves of ovipositor slightly wider, length shorter than the first valves of ovipositor. Gonangulum absent. Sclerotized lobes of the second and third pairs of valves not obvious. Anterior arch of second valvifer slender, middle narrow and both sides wide. Basivalvula with semicircular arms, the mid sclerite incompletely separated. Vestibular sclerite membranous, apical sclerite vestigial. Transverse sclerotized plate subelliptical. Brood sac membranous and without sclerotized section (Figure <xref ref-type="fig" rid="F12">12F</xref>).</p></tp:treatment-sec><tp:treatment-sec sec-type="material" id="SECID0E5DDI"><title>Material examined.</title><p>40 males and 6 females, Guangxi Prov., Jinxiu County, Dayaoshan Nature Reserve, Hekou Reserve Station, 7–8-VII-2015, Qi-kun Bai &amp; Lu Qiu leg.; 4 females, Guangxi Prov., Guiping City, Longtan Park, 31-V–2-VI-2014, Xin-ran Li &amp; Shun-hua Gui leg.; 2 females, Guangxi Prov., Jinxiu County vicinity, Laoshan, 9-VII-2015, Lu Qiu &amp; Qi-kun Bai leg.; 1 male, Yunnan Prov., Longchuan County, 7–8-VI-1981, Zhi-gang Zheng &amp; Ying-shu Xie leg.</p></tp:treatment-sec><tp:treatment-sec sec-type="distribution" id="SECID0EDEDI"><title>Distribution.</title><p>China (Guangxi, Yunnan).</p></tp:treatment-sec><tp:treatment-sec><!--Section generated to contain objects referenced in tp:taxon-treatment.--><fig id="F8" position="float" orientation="portrait"><label>Figure 8.</label><caption><p><bold>A–D</bold><italic><tp:taxon-name><tp:taxon-name-part taxon-name-part-type="genus" reg="Rhabdoblatta">Rhabdoblatta</tp:taxon-name-part><tp:taxon-name-part taxon-name-part-type="species" reg="monticola">monticola</tp:taxon-name-part></tp:taxon-name></italic> (Kirby, 1903): <bold>A, B</bold> male <bold>C, D</bold> female <bold>E–H</bold><italic><tp:taxon-name><tp:taxon-name-part taxon-name-part-type="genus" reg="Rhabdoblatta">Rhabdoblatta</tp:taxon-name-part><tp:taxon-name-part taxon-name-part-type="species" reg="atra">atra</tp:taxon-name-part></tp:taxon-name></italic> Bey-Bienko, 1970: <bold>E, F</bold> male <bold>G, H</bold> female <bold>I–L</bold><italic><tp:taxon-name><tp:taxon-name-part taxon-name-part-type="genus" reg="Rhabdoblatta">Rhabdoblatta</tp:taxon-name-part><tp:taxon-name-part taxon-name-part-type="species" reg="rattanakiriensis">rattanakiriensis</tp:taxon-name-part></tp:taxon-name></italic> Anisyutkin, 1999: <bold>I, J</bold> male <bold>K, L</bold> female <bold>M–P</bold><italic><tp:taxon-name><tp:taxon-name-part taxon-name-part-type="genus" reg="Rhabdoblatta">Rhabdoblatta</tp:taxon-name-part><tp:taxon-name-part taxon-name-part-type="species" reg="elegans">elegans</tp:taxon-name-part></tp:taxon-name></italic> Anisyutkin, 2000: <bold>M, N</bold> male <bold>O, P</bold> female. Scale bars: 1.0 cm.</p></caption><graphic xmlns:xlink="http://www.w3.org/1999/xlink" xlink:href="zookeys-851-027-g008.jpg" position="float" orientation="portrait" xlink:type="simple" id="oo_305694.jpg"/></fig><fig id="F12" position="float" orientation="portrait"><label>Figure 12.</label><caption><p><bold>E–R</bold> Female genitalia. <bold>E</bold><italic><tp:taxon-name><tp:taxon-name-part taxon-name-part-type="genus" reg="Rhabdoblatta">Rhabdoblatta</tp:taxon-name-part><tp:taxon-name-part taxon-name-part-type="species" reg="monticola">monticola</tp:taxon-name-part></tp:taxon-name></italic> (Kirby, 1903) <bold>F</bold><italic><tp:taxon-name><tp:taxon-name-part taxon-name-part-type="genus" reg="Rhabdoblatta">Rhabdoblatta</tp:taxon-name-part><tp:taxon-name-part taxon-name-part-type="species" reg="atra">atra</tp:taxon-name-part></tp:taxon-name></italic> Bey-Bienko, 1970 <bold>G</bold><italic><tp:taxon-name><tp:taxon-name-part taxon-name-part-type="genus" reg="Rhabdoblatta">Rhabdoblatta</tp:taxon-name-part><tp:taxon-name-part taxon-name-part-type="species" reg="rattanakiriensis">rattanakiriensis</tp:taxon-name-part></tp:taxon-name></italic> Anisyutkin, 1999 <bold>H</bold><italic><tp:taxon-name><tp:taxon-name-part taxon-name-part-type="genus" reg="Rhabdoblatta">Rhabdoblatta</tp:taxon-name-part></tp:taxon-name></italic><tp:taxon-name><tp:taxon-name-part taxon-name-part-type="genus" reg="Rhabdoblatta"/><tp:taxon-name-part taxon-name-part-type="species" reg="elegans">elegans</tp:taxon-name-part></tp:taxon-name> Anisyutkin, 2000 <bold>I</bold><italic><tp:taxon-name><tp:taxon-name-part taxon-name-part-type="genus" reg="Rhabdoblatta">Rhabdoblatta</tp:taxon-name-part><tp:taxon-name-part taxon-name-part-type="species" reg="nigrovittata">nigrovittata</tp:taxon-name-part></tp:taxon-name></italic> Bey-Bienko, 1954 <bold>J</bold><italic><tp:taxon-name><tp:taxon-name-part taxon-name-part-type="genus" reg="Rhabdoblatta">Rhabdoblatta</tp:taxon-name-part><tp:taxon-name-part taxon-name-part-type="species" reg="simulans">simulans</tp:taxon-name-part></tp:taxon-name></italic> Anisyutkin, 2000 <bold>K</bold><italic><tp:taxon-name><tp:taxon-name-part taxon-name-part-type="genus" reg="Rhabdoblatta">Rhabdoblatta</tp:taxon-name-part><tp:taxon-name-part taxon-name-part-type="species" reg="marginata">marginata</tp:taxon-name-part></tp:taxon-name></italic> Bey-Bienko, 1969 <bold>L</bold><italic><tp:taxon-name><tp:taxon-name-part taxon-name-part-type="genus" reg="Rhabdoblatta">Rhabdoblatta</tp:taxon-name-part><tp:taxon-name-part taxon-name-part-type="species" reg="sinuata">sinuata</tp:taxon-name-part></tp:taxon-name></italic> Bey-Bienko, 1958 <bold>M</bold><italic><tp:taxon-name><tp:taxon-name-part taxon-name-part-type="genus" reg="Rhabdoblatta">Rhabdoblatta</tp:taxon-name-part><tp:taxon-name-part taxon-name-part-type="species" reg="mascifera">mascifera</tp:taxon-name-part></tp:taxon-name></italic> Bey-Bienko, 1969 <bold>N</bold><italic><tp:taxon-name><tp:taxon-name-part taxon-name-part-type="genus" reg="Rhabdoblatta">Rhabdoblatta</tp:taxon-name-part><tp:taxon-name-part taxon-name-part-type="species" reg="incisa">incisa</tp:taxon-name-part></tp:taxon-name></italic> Bey-Bienko, 1969 <bold>O</bold><italic><tp:taxon-name><tp:taxon-name-part taxon-name-part-type="genus" reg="Rhabdoblatta">Rhabdoblatta</tp:taxon-name-part><tp:taxon-name-part taxon-name-part-type="species" reg="krasnovi">krasnovi</tp:taxon-name-part></tp:taxon-name></italic> (Bey-Bienko, 1969) <bold>P</bold><italic><tp:taxon-name><tp:taxon-name-part taxon-name-part-type="genus" reg="Rhabdoblatta">Rhabdoblatta</tp:taxon-name-part><tp:taxon-name-part taxon-name-part-type="species" reg="melancholica">melancholica</tp:taxon-name-part></tp:taxon-name></italic> (Bey-Bienko, 1954) <bold>Q</bold><italic><tp:taxon-name><tp:taxon-name-part taxon-name-part-type="genus" reg="Rhabdoblatta">Rhabdoblatta</tp:taxon-name-part><tp:taxon-name-part taxon-name-part-type="species" reg="bicolor">bicolor</tp:taxon-name-part></tp:taxon-name></italic> (Guo, Liu et Li, 2011) <bold>R</bold><italic><tp:taxon-name><tp:taxon-name-part taxon-name-part-type="genus" reg="Rhabdoblatta">Rhabdoblatta</tp:taxon-name-part><tp:taxon-name-part taxon-name-part-type="species" reg="saussurei">saussurei</tp:taxon-name-part></tp:taxon-name></italic> (Kirby, 1903). Scale bars: 1.0 mm.</p></caption><graphic xmlns:xlink="http://www.w3.org/1999/xlink" xlink:href="zookeys-851-027-g012.jpg" position="float" orientation="portrait" xlink:type="simple" id="oo_305698.jpg"/></fig></tp:treatment-sec><ref-list><ref id="B2"><mixed-citation xmlns:xlink="http://www.w3.org/1999/xlink" xlink:type="simple"><person-group><name name-style="western"><surname>Anisyutkin</surname><given-names>LN</given-names></name></person-group> (<year>2003</year>) <article-title>New and little known cockroaches of the genus <italic><tp:taxon-name><tp:taxon-name-part taxon-name-part-type="genus">Rhabdoblatta</tp:taxon-name-part></tp:taxon-name></italic> Kirby (<tp:taxon-name><tp:taxon-name-part taxon-name-part-type="superorder">Dictyoptera</tp:taxon-name-part></tp:taxon-name>, <tp:taxon-name><tp:taxon-name-part taxon-name-part-type="family">Blaberidae</tp:taxon-name-part></tp:taxon-name>) from Vietnam and Southern China. II.</article-title><source>Entomological Review</source><volume>82</volume>: <fpage>609</fpage>–<lpage>628</lpage>.</mixed-citation></ref></ref-list></tp:taxon-treatment>
