# Supplementary material for: Establishment of six new Rhabdoblatta species (Blattodea, Blaberidae, Epilamprinae) from China
Source: Zookeys. 2019 Jun 3;851:27–69. doi: 10.3897/zookeys.851.31403 (PMC6557905; doi:10.3897/zookeys.851.31403)
Supplement: XML Treatment for Rhabdoblatta elegans [file zookeys.851.31403-treatment10.xml]

<!DOCTYPE tp:taxon-treatment
  PUBLIC "-//TaxonX//DTD Taxonomic Treatment Publishing DTD v0 20100105//EN" "tax-treatment-NSO.dtd">
<tp:taxon-treatment xmlns:tp="http://www.plazi.org/taxpub"><tp:treatment-meta><kwd-group><label>Taxon classification</label><kwd><named-content xmlns:xlink="http://www.w3.org/1999/xlink" content-type="kingdom">Animalia</named-content></kwd><kwd><named-content xmlns:xlink="http://www.w3.org/1999/xlink" content-type="order">Blattodea</named-content></kwd><kwd><named-content xmlns:xlink="http://www.w3.org/1999/xlink" content-type="family">Blaberidae</named-content></kwd></kwd-group><mixed-citation publication-type="journal"><person-group><name><surname>Yang</surname><given-names>Rong</given-names></name><name><surname>Wang</surname><given-names>Zhenzhen</given-names></name><name><surname>Zhou</surname><given-names>Yanshuang</given-names></name><name><surname>Wang</surname><given-names>Zongqing</given-names></name><name><surname>Che</surname><given-names>Yanli</given-names></name></person-group><article-title>Establishment of six new <italic><tp:taxon-name><tp:taxon-name-part taxon-name-part-type="genus" reg="Rhabdoblatta">Rhabdoblatta</tp:taxon-name-part></tp:taxon-name></italic> species (<tp:taxon-name><tp:taxon-name-part taxon-name-part-type="order">Blattodea</tp:taxon-name-part></tp:taxon-name>, <tp:taxon-name><tp:taxon-name-part taxon-name-part-type="family">Blaberidae</tp:taxon-name-part></tp:taxon-name>, <tp:taxon-name><tp:taxon-name-part taxon-name-part-type="subfamily">Epilamprinae</tp:taxon-name-part></tp:taxon-name>) from China</article-title><source>Zookeys</source><day>03</day><month>6</month><year>2019</year><volume>851</volume><fpage>27</fpage><lpage>69</lpage><pub-id pub-id-type="doi">10.3897/zookeys.851.31403</pub-id></mixed-citation></tp:treatment-meta><tp:nomenclature><tp:taxon-name>
              <tp:taxon-name-part taxon-name-part-type="genus" reg="Rhabdoblatta">Rhabdoblatta</tp:taxon-name-part>
              <tp:taxon-name-part taxon-name-part-type="species" reg="elegans">elegans</tp:taxon-name-part>
            </tp:taxon-name><tp:taxon-authority>Anisyutkin, 2000</tp:taxon-authority><xref ref-type="fig" rid="F8">Figures 8M–P</xref><xref ref-type="fig" rid="F12">, 12H</xref><!--PageBreak  --><tp:nomenclature-citation-list><tp:nomenclature-citation><tp:taxon-name>
                  <tp:taxon-name-part taxon-name-part-type="genus" reg="Rhabdoblatta">Rhabdoblatta</tp:taxon-name-part>
                  <tp:taxon-name-part taxon-name-part-type="species" reg="elegans">elegans</tp:taxon-name-part>
                </tp:taxon-name><comment>Anisyutkin, 2000: 190.</comment></tp:nomenclature-citation></tp:nomenclature-citation-list></tp:nomenclature><tp:treatment-sec sec-type="description" id="SECID0E5IDI"><title>Measurements (mm).</title><p>Female, overall length: 38.3–42.7.</p></tp:treatment-sec><tp:treatment-sec sec-type="Female" id="SECID0EDJDI"><title>Female.</title><p>Female similar to male but slightly larger (Figure <xref ref-type="fig" rid="F8">8M–P</xref>).</p></tp:treatment-sec><tp:treatment-sec sec-type="Female genitalia" id="SECID0ENJDI"><title>Female genitalia.</title><p>Moderately sclerotized. Ovipositor back to brood sac. Tergal process of the eighth abdominal tergite slender, from the base to the end gradually narrowing, length ca. 1/2 of tergal process of the ninth abdominal tergite. Tergal process of the ninth abdominal tergite robust, linked with tergal process of the eighth abdominal tergite. First valves of ovipositor slender, apex membranous, inner margin with fine bristles. Second valves of ovipositor tube-shaped, completely covered by the first valves of ovipositor. Third valves of ovipositor slightly wider, length shorter than the first valves of ovipositor. Gonangulum boat-shaped. Sclerotized lobes of the second and third pairs of valves nearly rectangular. Anterior arch of second valvifer slender, middle narrow and both sides wide. Basivalvula robust and with semicircular arms, the mid sclerite incompletely separated. Vestibular sclerite wide, apical sclerite vestigial. Transverse sclerotized plate absent. Brood sac membranous and without sclerotized section (Figure <xref ref-type="fig" rid="F12">12H</xref>).</p></tp:treatment-sec><tp:treatment-sec sec-type="material" id="SECID0EXJDI"><title>Material examined.</title><p>8 males and 10 females, Yunnan Prov., Jinping County, Maandi Township, Butterfly Valley, 14-V-2015, Jian-yue Qiu leg.; 1 female, Yunnan Prov., Baoshan City, Zaolong, 22-VIII-2015, Xin-ran Li &amp; Zhi-wei Qiu leg.; 1 male, Yunnan Prov., Mengla County, 10-V-2015, Jian-yue Qiu leg.; 1 male, Jiangxi Prov., Fuzhou City, Gaoping Town, Qiayuan Village, 1298 m, 5-V-1980, Yan-bao Qiu leg.; 1 male, <!--PageBreak -->Guangxi Prov., Jinzhongshan Mountain, 1-VIII-2014, Jian-hua Huang leg.; 1 male and 1 female, Guangdong Prov., Nanling Nature Reserve, 5–7-VI-2010, unknown.</p></tp:treatment-sec><tp:treatment-sec sec-type="distribution" id="SECID0E6JDI"><title>Distribution.</title><p>China (Yunnan, Guangxi, Guangdong, Jiangxi).</p></tp:treatment-sec><tp:treatment-sec><!--Section generated to contain objects referenced in tp:taxon-treatment.--><fig id="F8" position="float" orientation="portrait"><label>Figure 8.</label><caption><p><bold>A–D</bold><italic><tp:taxon-name><tp:taxon-name-part taxon-name-part-type="genus" reg="Rhabdoblatta">Rhabdoblatta</tp:taxon-name-part><tp:taxon-name-part taxon-name-part-type="species" reg="monticola">monticola</tp:taxon-name-part></tp:taxon-name></italic> (Kirby, 1903): <bold>A, B</bold> male <bold>C, D</bold> female <bold>E–H</bold><italic><tp:taxon-name><tp:taxon-name-part taxon-name-part-type="genus" reg="Rhabdoblatta">Rhabdoblatta</tp:taxon-name-part><tp:taxon-name-part taxon-name-part-type="species" reg="atra">atra</tp:taxon-name-part></tp:taxon-name></italic> Bey-Bienko, 1970: <bold>E, F</bold> male <bold>G, H</bold> female <bold>I–L</bold><italic><tp:taxon-name><tp:taxon-name-part taxon-name-part-type="genus" reg="Rhabdoblatta">Rhabdoblatta</tp:taxon-name-part><tp:taxon-name-part taxon-name-part-type="species" reg="rattanakiriensis">rattanakiriensis</tp:taxon-name-part></tp:taxon-name></italic> Anisyutkin, 1999: <bold>I, J</bold> male <bold>K, L</bold> female <bold>M–P</bold><italic><tp:taxon-name><tp:taxon-name-part taxon-name-part-type="genus" reg="Rhabdoblatta">Rhabdoblatta</tp:taxon-name-part><tp:taxon-name-part taxon-name-part-type="species" reg="elegans">elegans</tp:taxon-name-part></tp:taxon-name></italic> Anisyutkin, 2000: <bold>M, N</bold> male <bold>O, P</bold> female. Scale bars: 1.0 cm.</p></caption><graphic xmlns:xlink="http://www.w3.org/1999/xlink" xlink:href="zookeys-851-027-g008.jpg" position="float" orientation="portrait" xlink:type="simple" id="oo_305694.jpg"/></fig><fig id="F12" position="float" orientation="portrait"><label>Figure 12.</label><caption><p><bold>E–R</bold> Female genitalia. <bold>E</bold><italic><tp:taxon-name><tp:taxon-name-part taxon-name-part-type="genus" reg="Rhabdoblatta">Rhabdoblatta</tp:taxon-name-part><tp:taxon-name-part taxon-name-part-type="species" reg="monticola">monticola</tp:taxon-name-part></tp:taxon-name></italic> (Kirby, 1903) <bold>F</bold><italic><tp:taxon-name><tp:taxon-name-part taxon-name-part-type="genus" reg="Rhabdoblatta">Rhabdoblatta</tp:taxon-name-part><tp:taxon-name-part taxon-name-part-type="species" reg="atra">atra</tp:taxon-name-part></tp:taxon-name></italic> Bey-Bienko, 1970 <bold>G</bold><italic><tp:taxon-name><tp:taxon-name-part taxon-name-part-type="genus" reg="Rhabdoblatta">Rhabdoblatta</tp:taxon-name-part><tp:taxon-name-part taxon-name-part-type="species" reg="rattanakiriensis">rattanakiriensis</tp:taxon-name-part></tp:taxon-name></italic> Anisyutkin, 1999 <bold>H</bold><italic><tp:taxon-name><tp:taxon-name-part taxon-name-part-type="genus" reg="Rhabdoblatta">Rhabdoblatta</tp:taxon-name-part></tp:taxon-name></italic><tp:taxon-name><tp:taxon-name-part taxon-name-part-type="genus" reg="Rhabdoblatta"/><tp:taxon-name-part taxon-name-part-type="species" reg="elegans">elegans</tp:taxon-name-part></tp:taxon-name> Anisyutkin, 2000 <bold>I</bold><italic><tp:taxon-name><tp:taxon-name-part taxon-name-part-type="genus" reg="Rhabdoblatta">Rhabdoblatta</tp:taxon-name-part><tp:taxon-name-part taxon-name-part-type="species" reg="nigrovittata">nigrovittata</tp:taxon-name-part></tp:taxon-name></italic> Bey-Bienko, 1954 <bold>J</bold><italic><tp:taxon-name><tp:taxon-name-part taxon-name-part-type="genus" reg="Rhabdoblatta">Rhabdoblatta</tp:taxon-name-part><tp:taxon-name-part taxon-name-part-type="species" reg="simulans">simulans</tp:taxon-name-part></tp:taxon-name></italic> Anisyutkin, 2000 <bold>K</bold><italic><tp:taxon-name><tp:taxon-name-part taxon-name-part-type="genus" reg="Rhabdoblatta">Rhabdoblatta</tp:taxon-name-part><tp:taxon-name-part taxon-name-part-type="species" reg="marginata">marginata</tp:taxon-name-part></tp:taxon-name></italic> Bey-Bienko, 1969 <bold>L</bold><italic><tp:taxon-name><tp:taxon-name-part taxon-name-part-type="genus" reg="Rhabdoblatta">Rhabdoblatta</tp:taxon-name-part><tp:taxon-name-part taxon-name-part-type="species" reg="sinuata">sinuata</tp:taxon-name-part></tp:taxon-name></italic> Bey-Bienko, 1958 <bold>M</bold><italic><tp:taxon-name><tp:taxon-name-part taxon-name-part-type="genus" reg="Rhabdoblatta">Rhabdoblatta</tp:taxon-name-part><tp:taxon-name-part taxon-name-part-type="species" reg="mascifera">mascifera</tp:taxon-name-part></tp:taxon-name></italic> Bey-Bienko, 1969 <bold>N</bold><italic><tp:taxon-name><tp:taxon-name-part taxon-name-part-type="genus" reg="Rhabdoblatta">Rhabdoblatta</tp:taxon-name-part><tp:taxon-name-part taxon-name-part-type="species" reg="incisa">incisa</tp:taxon-name-part></tp:taxon-name></italic> Bey-Bienko, 1969 <bold>O</bold><italic><tp:taxon-name><tp:taxon-name-part taxon-name-part-type="genus" reg="Rhabdoblatta">Rhabdoblatta</tp:taxon-name-part><tp:taxon-name-part taxon-name-part-type="species" reg="krasnovi">krasnovi</tp:taxon-name-part></tp:taxon-name></italic> (Bey-Bienko, 1969) <bold>P</bold><italic><tp:taxon-name><tp:taxon-name-part taxon-name-part-type="genus" reg="Rhabdoblatta">Rhabdoblatta</tp:taxon-name-part><tp:taxon-name-part taxon-name-part-type="species" reg="melancholica">melancholica</tp:taxon-name-part></tp:taxon-name></italic> (Bey-Bienko, 1954) <bold>Q</bold><italic><tp:taxon-name><tp:taxon-name-part taxon-name-part-type="genus" reg="Rhabdoblatta">Rhabdoblatta</tp:taxon-name-part><tp:taxon-name-part taxon-name-part-type="species" reg="bicolor">bicolor</tp:taxon-name-part></tp:taxon-name></italic> (Guo, Liu et Li, 2011) <bold>R</bold><italic><tp:taxon-name><tp:taxon-name-part taxon-name-part-type="genus" reg="Rhabdoblatta">Rhabdoblatta</tp:taxon-name-part><tp:taxon-name-part taxon-name-part-type="species" reg="saussurei">saussurei</tp:taxon-name-part></tp:taxon-name></italic> (Kirby, 1903). Scale bars: 1.0 mm.</p></caption><graphic xmlns:xlink="http://www.w3.org/1999/xlink" xlink:href="zookeys-851-027-g012.jpg" position="float" orientation="portrait" xlink:type="simple" id="oo_305698.jpg"/></fig></tp:treatment-sec></tp:taxon-treatment>
