# Supplementary material for: Establishment of six new Rhabdoblatta species (Blattodea, Blaberidae, Epilamprinae) from China
Source: Zookeys. 2019 Jun 3;851:27–69. doi: 10.3897/zookeys.851.31403 (PMC6557905; doi:10.3897/zookeys.851.31403)
Supplement: XML Treatment for Rhabdoblatta marginata [file zookeys.851.31403-treatment13.xml]

<!DOCTYPE tp:taxon-treatment
  PUBLIC "-//TaxonX//DTD Taxonomic Treatment Publishing DTD v0 20100105//EN" "tax-treatment-NSO.dtd">
<tp:taxon-treatment xmlns:tp="http://www.plazi.org/taxpub"><tp:treatment-meta><kwd-group><label>Taxon classification</label><kwd><named-content xmlns:xlink="http://www.w3.org/1999/xlink" content-type="kingdom">Animalia</named-content></kwd><kwd><named-content xmlns:xlink="http://www.w3.org/1999/xlink" content-type="order">Blattodea</named-content></kwd><kwd><named-content xmlns:xlink="http://www.w3.org/1999/xlink" content-type="family">Blaberidae</named-content></kwd></kwd-group><mixed-citation publication-type="journal"><person-group><name><surname>Yang</surname><given-names>Rong</given-names></name><name><surname>Wang</surname><given-names>Zhenzhen</given-names></name><name><surname>Zhou</surname><given-names>Yanshuang</given-names></name><name><surname>Wang</surname><given-names>Zongqing</given-names></name><name><surname>Che</surname><given-names>Yanli</given-names></name></person-group><article-title>Establishment of six new <italic><tp:taxon-name><tp:taxon-name-part taxon-name-part-type="genus" reg="Rhabdoblatta">Rhabdoblatta</tp:taxon-name-part></tp:taxon-name></italic> species (<tp:taxon-name><tp:taxon-name-part taxon-name-part-type="order">Blattodea</tp:taxon-name-part></tp:taxon-name>, <tp:taxon-name><tp:taxon-name-part taxon-name-part-type="family">Blaberidae</tp:taxon-name-part></tp:taxon-name>, <tp:taxon-name><tp:taxon-name-part taxon-name-part-type="subfamily">Epilamprinae</tp:taxon-name-part></tp:taxon-name>) from China</article-title><source>Zookeys</source><day>03</day><month>6</month><year>2019</year><volume>851</volume><fpage>27</fpage><lpage>69</lpage><pub-id pub-id-type="doi">10.3897/zookeys.851.31403</pub-id></mixed-citation></tp:treatment-meta><tp:nomenclature><tp:taxon-name>
              <tp:taxon-name-part taxon-name-part-type="genus" reg="Rhabdoblatta">Rhabdoblatta</tp:taxon-name-part>
              <tp:taxon-name-part taxon-name-part-type="species" reg="marginata">marginata</tp:taxon-name-part>
            </tp:taxon-name><tp:taxon-authority>Bey-Bienko, 1969</tp:taxon-authority><xref ref-type="fig" rid="F9">Figures 9I–N</xref><xref ref-type="fig" rid="F12">, 12K</xref><tp:nomenclature-citation-list><tp:nomenclature-citation><tp:taxon-name>
                  <tp:taxon-name-part taxon-name-part-type="genus" reg="Rhabdoblatta">Rhabdoblatta</tp:taxon-name-part>
                  <tp:taxon-name-part taxon-name-part-type="species" reg="marginata">marginata</tp:taxon-name-part>
                </tp:taxon-name><comment>Bey-Bienko, 1969: 843; <xref ref-type="bibr" rid="B11">Bey-Bienko 1970</xref>: 363; <xref ref-type="bibr" rid="B35">Princis 1971</xref>: 1158; <xref ref-type="bibr" rid="B2">Anisyutkin 2003</xref>: 547.</comment></tp:nomenclature-citation></tp:nomenclature-citation-list></tp:nomenclature><tp:treatment-sec sec-type="description" id="SECID0E5UDI"><title>Measurements (mm).</title><p>Female, overall length: 32.5–34.0.</p></tp:treatment-sec><tp:treatment-sec sec-type="Female" id="SECID0EDVDI"><title>Female.</title><p>Female larger than male and color slightly darker (Figure <xref ref-type="fig" rid="F9">9I–L</xref>).</p></tp:treatment-sec><tp:treatment-sec sec-type="Female genitalia" id="SECID0ENVDI"><title>Female genitalia.</title><p>Moderately sclerotized. Ovipositor back to brood sac. Tergal process of the eighth abdominal tergite obviously vestigial, length ca. 1/2 of tergal process of the ninth abdominal tergite. Tergal process of the ninth abdominal tergite robust, linked with the ninth tergum. First valves of ovipositor with apex membranous, inner margin with fine bristles. Second valves of ovipositor tube-shaped, completely covered by the first valves of ovipositor. Third valves of ovipositor slightly wider, length shorter than the first valves of ovipositor. Gonangulum boat-shaped. Sclerotized lobes of the second and third pairs of valves nearly triangle. Anterior arch of second valvifer slender. Basivalvula with semicircular arms, the mid sclerite incompletely separated. Vestibular sclerite slender, the mid sclerite membranous. Transverse sclerotized plate nearly circular. Brood sac membranous and without sclerotized section (Figure <xref ref-type="fig" rid="F12">12K</xref>).</p></tp:treatment-sec><tp:treatment-sec sec-type="Nymph" id="SECID0EXVDI"><title>Nymph.</title><p>Body dark brown. Pronotum black, lateral area with a yellow stripe and black spots on the surface. Abdominal terga dark brown, with short and bar-shaped convexity. Abdominal sterna dark brown and with scattered black spots on the surface (Figure <xref ref-type="fig" rid="F9">9M, N</xref>).</p></tp:treatment-sec><tp:treatment-sec sec-type="material" id="SECID0EBWDI"><title>Material examined.</title><p>8 males and 8 females, Hainan Prov., Wuzhishan Nature Reserve, 18–21-V-2014, Shun-hua Gui, Xin-ran Li &amp; Jian-yue Qiu leg.; 1 female and 1 nymph, Hainan Prov., Wuzhishan Mountain, 920 m, 21-XI-2013, Yan Shi leg.; 3 nymphs, Hainan Prov., Baoting County, Maogan Township, 549–776 m, 11–12-IV-2015, Lu Qiu &amp; Qi-kun Bai leg.; 1 male and 1 female, Hainan Prov., Limushan Mountain, 15-IV-2015, Zhi-wei Qiu &amp; Xin-ran Li leg.; 1 male, Hainan Prov., Changjiang County, Bawangling, Yajia, 29-VI-2015, Lu Qiu &amp; Qi-kun Bai leg.; 10 males and 10 females, Guangdong Prov., Conghua District, Liuxihe National Forest Park, Wuzhishan Scenic, 7–8-VII-2015, Zhi-wei Qiu &amp; Yong-quan Zhao leg.; 4 males and 5 females, Guangxi Prov., Shangsi County, Shiwandashan Forest Park, 28-VI-2015, Lu Qiu &amp; Qi-kun Bai leg.; 1 male, Guangxi Prov., Jinxiu County, Shengtangshan Mountain, 4–5-VI-2014, Shun-hua Gui &amp; Xin-ran Li leg.</p></tp:treatment-sec><tp:treatment-sec sec-type="distribution" id="SECID0EGWDI"><title>Distribution.</title><p>China (Hainan, Guangdong, Guangxi).</p></tp:treatment-sec><tp:treatment-sec><!--Section generated to contain objects referenced in tp:taxon-treatment.--><fig id="F9" position="float" orientation="portrait"><label>Figure 9.</label><caption><p><bold>A–D</bold><italic><tp:taxon-name><tp:taxon-name-part taxon-name-part-type="genus" reg="Rhabdoblatta">Rhabdoblatta</tp:taxon-name-part><tp:taxon-name-part taxon-name-part-type="species" reg="nigrovittata">nigrovittata</tp:taxon-name-part></tp:taxon-name></italic> Bey-Bienko, 1954: <bold>A, B</bold> male <bold>C, D</bold> female <bold>E–H</bold><italic><tp:taxon-name><tp:taxon-name-part taxon-name-part-type="genus" reg="Rhabdoblatta">Rhabdoblatta</tp:taxon-name-part><tp:taxon-name-part taxon-name-part-type="species" reg="simulans">simulans</tp:taxon-name-part></tp:taxon-name></italic> Anisyutkin, 2000: <bold>E, F</bold> male <bold>G, H</bold> female <bold>I–N</bold><italic><tp:taxon-name><tp:taxon-name-part taxon-name-part-type="genus" reg="Rhabdoblatta">Rhabdoblatta</tp:taxon-name-part><tp:taxon-name-part taxon-name-part-type="species" reg="marginata">marginata</tp:taxon-name-part></tp:taxon-name></italic> Bey-Bienko, 1969: <bold>I, J</bold> male <bold>K, L</bold> female <bold>M, N</bold> nymph <bold>O, P</bold><italic><tp:taxon-name><tp:taxon-name-part taxon-name-part-type="genus" reg="Rhabdoblatta">Rhabdoblatta</tp:taxon-name-part><tp:taxon-name-part taxon-name-part-type="species" reg="sinuata">sinuata</tp:taxon-name-part></tp:taxon-name></italic> Bey-Bienko, 1958: <bold>O, P</bold> male. Scale bars: 1.0 cm.</p></caption><graphic xmlns:xlink="http://www.w3.org/1999/xlink" xlink:href="zookeys-851-027-g009.jpg" position="float" orientation="portrait" xlink:type="simple" id="oo_305695.jpg"/></fig><fig id="F12" position="float" orientation="portrait"><label>Figure 12.</label><caption><p><bold>E–R</bold> Female genitalia. <bold>E</bold><italic><tp:taxon-name><tp:taxon-name-part taxon-name-part-type="genus" reg="Rhabdoblatta">Rhabdoblatta</tp:taxon-name-part><tp:taxon-name-part taxon-name-part-type="species" reg="monticola">monticola</tp:taxon-name-part></tp:taxon-name></italic> (Kirby, 1903) <bold>F</bold><italic><tp:taxon-name><tp:taxon-name-part taxon-name-part-type="genus" reg="Rhabdoblatta">Rhabdoblatta</tp:taxon-name-part><tp:taxon-name-part taxon-name-part-type="species" reg="atra">atra</tp:taxon-name-part></tp:taxon-name></italic> Bey-Bienko, 1970 <bold>G</bold><italic><tp:taxon-name><tp:taxon-name-part taxon-name-part-type="genus" reg="Rhabdoblatta">Rhabdoblatta</tp:taxon-name-part><tp:taxon-name-part taxon-name-part-type="species" reg="rattanakiriensis">rattanakiriensis</tp:taxon-name-part></tp:taxon-name></italic> Anisyutkin, 1999 <bold>H</bold><italic><tp:taxon-name><tp:taxon-name-part taxon-name-part-type="genus" reg="Rhabdoblatta">Rhabdoblatta</tp:taxon-name-part></tp:taxon-name></italic><tp:taxon-name><tp:taxon-name-part taxon-name-part-type="genus" reg="Rhabdoblatta"/><tp:taxon-name-part taxon-name-part-type="species" reg="elegans">elegans</tp:taxon-name-part></tp:taxon-name> Anisyutkin, 2000 <bold>I</bold><italic><tp:taxon-name><tp:taxon-name-part taxon-name-part-type="genus" reg="Rhabdoblatta">Rhabdoblatta</tp:taxon-name-part><tp:taxon-name-part taxon-name-part-type="species" reg="nigrovittata">nigrovittata</tp:taxon-name-part></tp:taxon-name></italic> Bey-Bienko, 1954 <bold>J</bold><italic><tp:taxon-name><tp:taxon-name-part taxon-name-part-type="genus" reg="Rhabdoblatta">Rhabdoblatta</tp:taxon-name-part><tp:taxon-name-part taxon-name-part-type="species" reg="simulans">simulans</tp:taxon-name-part></tp:taxon-name></italic> Anisyutkin, 2000 <bold>K</bold><italic><tp:taxon-name><tp:taxon-name-part taxon-name-part-type="genus" reg="Rhabdoblatta">Rhabdoblatta</tp:taxon-name-part><tp:taxon-name-part taxon-name-part-type="species" reg="marginata">marginata</tp:taxon-name-part></tp:taxon-name></italic> Bey-Bienko, 1969 <bold>L</bold><italic><tp:taxon-name><tp:taxon-name-part taxon-name-part-type="genus" reg="Rhabdoblatta">Rhabdoblatta</tp:taxon-name-part><tp:taxon-name-part taxon-name-part-type="species" reg="sinuata">sinuata</tp:taxon-name-part></tp:taxon-name></italic> Bey-Bienko, 1958 <bold>M</bold><italic><tp:taxon-name><tp:taxon-name-part taxon-name-part-type="genus" reg="Rhabdoblatta">Rhabdoblatta</tp:taxon-name-part><tp:taxon-name-part taxon-name-part-type="species" reg="mascifera">mascifera</tp:taxon-name-part></tp:taxon-name></italic> Bey-Bienko, 1969 <bold>N</bold><italic><tp:taxon-name><tp:taxon-name-part taxon-name-part-type="genus" reg="Rhabdoblatta">Rhabdoblatta</tp:taxon-name-part><tp:taxon-name-part taxon-name-part-type="species" reg="incisa">incisa</tp:taxon-name-part></tp:taxon-name></italic> Bey-Bienko, 1969 <bold>O</bold><italic><tp:taxon-name><tp:taxon-name-part taxon-name-part-type="genus" reg="Rhabdoblatta">Rhabdoblatta</tp:taxon-name-part><tp:taxon-name-part taxon-name-part-type="species" reg="krasnovi">krasnovi</tp:taxon-name-part></tp:taxon-name></italic> (Bey-Bienko, 1969) <bold>P</bold><italic><tp:taxon-name><tp:taxon-name-part taxon-name-part-type="genus" reg="Rhabdoblatta">Rhabdoblatta</tp:taxon-name-part><tp:taxon-name-part taxon-name-part-type="species" reg="melancholica">melancholica</tp:taxon-name-part></tp:taxon-name></italic> (Bey-Bienko, 1954) <bold>Q</bold><italic><tp:taxon-name><tp:taxon-name-part taxon-name-part-type="genus" reg="Rhabdoblatta">Rhabdoblatta</tp:taxon-name-part><tp:taxon-name-part taxon-name-part-type="species" reg="bicolor">bicolor</tp:taxon-name-part></tp:taxon-name></italic> (Guo, Liu et Li, 2011) <bold>R</bold><italic><tp:taxon-name><tp:taxon-name-part taxon-name-part-type="genus" reg="Rhabdoblatta">Rhabdoblatta</tp:taxon-name-part><tp:taxon-name-part taxon-name-part-type="species" reg="saussurei">saussurei</tp:taxon-name-part></tp:taxon-name></italic> (Kirby, 1903). Scale bars: 1.0 mm.</p></caption><graphic xmlns:xlink="http://www.w3.org/1999/xlink" xlink:href="zookeys-851-027-g012.jpg" position="float" orientation="portrait" xlink:type="simple" id="oo_305698.jpg"/></fig></tp:treatment-sec><ref-list><ref id="B11"><mixed-citation xmlns:xlink="http://www.w3.org/1999/xlink" xlink:type="simple"><person-group><name name-style="western"><surname>Bey-Bienko</surname><given-names>GY</given-names></name></person-group> (<year>1970</year>) <article-title><tp:taxon-name><tp:taxon-name-part taxon-name-part-type="order">Blattoptera</tp:taxon-name-part></tp:taxon-name> of northern Viet-Nam in the collection of the Zoological Institute in Warsaw.</article-title><source>Zoologicheskii Zhurnal</source><volume>49</volume>: <fpage>362</fpage>–<lpage>375</lpage>.</mixed-citation></ref><ref id="B35"><mixed-citation xmlns:xlink="http://www.w3.org/1999/xlink" xlink:type="simple"><person-group><name name-style="western"><surname>Princis</surname><given-names>K</given-names></name></person-group> (<year>1971</year>) <tp:taxon-name><tp:taxon-name-part taxon-name-part-type="order">Blattariae</tp:taxon-name-part></tp:taxon-name>: Subordo <tp:taxon-name><tp:taxon-name-part taxon-name-part-type="superfamily">Epilamproidea</tp:taxon-name-part></tp:taxon-name>; Fam. <tp:taxon-name><tp:taxon-name-part taxon-name-part-type="family">Ectobiidae</tp:taxon-name-part></tp:taxon-name> (part fourteen). Orthopterorum Catalogus (Uitgeverijs’Gravenhage): 1039–1224.</mixed-citation></ref><ref id="B2"><mixed-citation xmlns:xlink="http://www.w3.org/1999/xlink" xlink:type="simple"><person-group><name name-style="western"><surname>Anisyutkin</surname><given-names>LN</given-names></name></person-group> (<year>2003</year>) <article-title>New and little known cockroaches of the genus <italic><tp:taxon-name><tp:taxon-name-part taxon-name-part-type="genus">Rhabdoblatta</tp:taxon-name-part></tp:taxon-name></italic> Kirby (<tp:taxon-name><tp:taxon-name-part taxon-name-part-type="superorder">Dictyoptera</tp:taxon-name-part></tp:taxon-name>, <tp:taxon-name><tp:taxon-name-part taxon-name-part-type="family">Blaberidae</tp:taxon-name-part></tp:taxon-name>) from Vietnam and Southern China. II.</article-title><source>Entomological Review</source><volume>82</volume>: <fpage>609</fpage>–<lpage>628</lpage>.</mixed-citation></ref></ref-list></tp:taxon-treatment>
