# Supplementary material for: Establishment of six new Rhabdoblatta species (Blattodea, Blaberidae, Epilamprinae) from China
Source: Zookeys. 2019 Jun 3;851:27–69. doi: 10.3897/zookeys.851.31403 (PMC6557905; doi:10.3897/zookeys.851.31403)
Supplement: XML Treatment for Rhabdoblatta sinuata [file zookeys.851.31403-treatment14.xml]

<!DOCTYPE tp:taxon-treatment
  PUBLIC "-//TaxonX//DTD Taxonomic Treatment Publishing DTD v0 20100105//EN" "tax-treatment-NSO.dtd">
<tp:taxon-treatment xmlns:tp="http://www.plazi.org/taxpub"><tp:treatment-meta><kwd-group><label>Taxon classification</label><kwd><named-content xmlns:xlink="http://www.w3.org/1999/xlink" content-type="kingdom">Animalia</named-content></kwd><kwd><named-content xmlns:xlink="http://www.w3.org/1999/xlink" content-type="order">Blattodea</named-content></kwd><kwd><named-content xmlns:xlink="http://www.w3.org/1999/xlink" content-type="family">Blaberidae</named-content></kwd></kwd-group><mixed-citation publication-type="journal"><person-group><name><surname>Yang</surname><given-names>Rong</given-names></name><name><surname>Wang</surname><given-names>Zhenzhen</given-names></name><name><surname>Zhou</surname><given-names>Yanshuang</given-names></name><name><surname>Wang</surname><given-names>Zongqing</given-names></name><name><surname>Che</surname><given-names>Yanli</given-names></name></person-group><article-title>Establishment of six new <italic><tp:taxon-name><tp:taxon-name-part taxon-name-part-type="genus" reg="Rhabdoblatta">Rhabdoblatta</tp:taxon-name-part></tp:taxon-name></italic> species (<tp:taxon-name><tp:taxon-name-part taxon-name-part-type="order">Blattodea</tp:taxon-name-part></tp:taxon-name>, <tp:taxon-name><tp:taxon-name-part taxon-name-part-type="family">Blaberidae</tp:taxon-name-part></tp:taxon-name>, <tp:taxon-name><tp:taxon-name-part taxon-name-part-type="subfamily">Epilamprinae</tp:taxon-name-part></tp:taxon-name>) from China</article-title><source>Zookeys</source><day>03</day><month>6</month><year>2019</year><volume>851</volume><fpage>27</fpage><lpage>69</lpage><pub-id pub-id-type="doi">10.3897/zookeys.851.31403</pub-id></mixed-citation></tp:treatment-meta><tp:nomenclature><tp:taxon-name>
              <tp:taxon-name-part taxon-name-part-type="genus" reg="Rhabdoblatta">Rhabdoblatta</tp:taxon-name-part>
              <tp:taxon-name-part taxon-name-part-type="species" reg="sinuata">sinuata</tp:taxon-name-part>
            </tp:taxon-name><tp:taxon-authority>Bey-Bienko, 1958</tp:taxon-authority><xref ref-type="fig" rid="F9">Figures 9O, P</xref><xref ref-type="fig" rid="F10">, 10A, B</xref><xref ref-type="fig" rid="F12">, 12L</xref><!--PageBreak  --><tp:nomenclature-citation-list><tp:nomenclature-citation><tp:taxon-name>
                  <tp:taxon-name-part taxon-name-part-type="genus" reg="Rhabdoblatta">Rhabdoblatta</tp:taxon-name-part>
                  <tp:taxon-name-part taxon-name-part-type="species" reg="sinuata">sinuata</tp:taxon-name-part>
                </tp:taxon-name><comment>Bey-Bienko, 1958: 593; <xref ref-type="bibr" rid="B11">Bey-Bienko 1970</xref>: 368; <xref ref-type="bibr" rid="B34">Princis 1967</xref>: 675; <xref ref-type="bibr" rid="B2">Anisyutkin 2003</xref>: 552.</comment></tp:nomenclature-citation></tp:nomenclature-citation-list></tp:nomenclature><tp:treatment-sec sec-type="description" id="SECID0EWYDI"><title>Measurements (mm).</title><p>Female, overall length: 35.0–36.0.</p></tp:treatment-sec><tp:treatment-sec sec-type="Female" id="SECID0E2YDI"><title>Female.</title><p>Female similar to male but slightly larger (Figure <xref ref-type="fig" rid="F9">9O, P</xref>, Figure <xref ref-type="fig" rid="F10">10A, B</xref>).</p><fig id="F10" position="float" orientation="portrait"><label>Figure 10.</label><caption><p><bold>A, B</bold><italic><tp:taxon-name><tp:taxon-name-part taxon-name-part-type="genus" reg="Rhabdoblatta">Rhabdoblatta</tp:taxon-name-part><tp:taxon-name-part taxon-name-part-type="species" reg="sinuata">sinuata</tp:taxon-name-part></tp:taxon-name></italic> Bey-Bienko, 1958: <bold>A, B</bold> female <bold>C–F</bold><italic><tp:taxon-name><tp:taxon-name-part taxon-name-part-type="genus" reg="Rhabdoblatta">Rhabdoblatta</tp:taxon-name-part><tp:taxon-name-part taxon-name-part-type="species" reg="mascifera">mascifera</tp:taxon-name-part></tp:taxon-name></italic> Bey-Bienko, 1969: <bold>C, D</bold> male <bold>E, F</bold> female <bold>G–J</bold><italic><tp:taxon-name><tp:taxon-name-part taxon-name-part-type="genus" reg="Rhabdoblatta">Rhabdoblatta</tp:taxon-name-part><tp:taxon-name-part taxon-name-part-type="species" reg="incisa">incisa</tp:taxon-name-part></tp:taxon-name></italic> Bey-Bienko, 1969: <bold>G, H</bold> male <bold>I, J</bold> female <bold>K–N</bold><italic><tp:taxon-name><tp:taxon-name-part taxon-name-part-type="genus" reg="Rhabdoblatta">Rhabdoblatta</tp:taxon-name-part><tp:taxon-name-part taxon-name-part-type="species" reg="krasnovi">krasnovi</tp:taxon-name-part></tp:taxon-name></italic> (Bey-Bienko, 1969): <bold>K, L</bold> male <bold>M, N</bold> female <bold>O, P</bold><italic><tp:taxon-name><tp:taxon-name-part taxon-name-part-type="genus" reg="Rhabdoblatta">Rhabdoblatta</tp:taxon-name-part><tp:taxon-name-part taxon-name-part-type="species" reg="melancholica">melancholica</tp:taxon-name-part></tp:taxon-name></italic> (Bey-Bienko, 1954): <bold>O, P</bold> male. Scale bars: 1.0 cm.</p></caption><graphic xmlns:xlink="http://www.w3.org/1999/xlink" xlink:href="zookeys-851-027-g010.jpg" position="float" orientation="portrait" xlink:type="simple" id="oo_305696.jpg"/></fig></tp:treatment-sec><tp:treatment-sec sec-type="Female genitalia" id="SECID0EH3DI"><title>Female genitalia.</title><p>Moderately sclerotized. Ovipositor extending toward brood sac. Tergal process of the eighth abdominal tergite obviously vestigial, from the base to the end gradually more narrow, length ca. 1/3 of tergal process of the ninth abdominal tergite. Tergal process of the ninth abdominal tergite wide, linked with the ninth tergum. First valves of ovipositor with apex membranous, inner margin with fine bristles. Second valves of ovipositor tube-shaped, completely covered by the first valves of ovipositor. Third valves of ovipositor slightly wider, length shorter than the first valves of ovipositor. Gonangulum boat-shaped. Sclerotized lobes of the second and third pairs of valves crescent-shaped. Anterior arch of second valvifer slender, middle narrow and both sides wide. Basivalvula with semicircular arms, the mid sclerite incompletely separated. Vestibular sclerite weakly scleritized, the mid sclerite nearly membranous. Transverse sclerotized plate nearly semicircle. Brood sac membranous and without sclerotized section (Figure <xref ref-type="fig" rid="F12">12L</xref>).</p><!--PageBreak  --><!--PageBreak  --></tp:treatment-sec><tp:treatment-sec sec-type="material" id="SECID0ET3DI"><title>Material examined.</title><p>12 males and 2 females, Yunnan Prov., Jinping County, Maandi Village, Butterfly Valley, 15-V-2015, Jian-yue Qiu leg.; 5 males and 1 female, Sichuan Prov., Panzhihua City, Daheishan Forest Park, 20–21-V-2011, unknown; 5 males, Guangdong Prov., Nanling Nature Reserve, 5–7-VI-2010, Ke-liang Wu &amp; Jia-jia Wu leg.</p></tp:treatment-sec><tp:treatment-sec sec-type="distribution" id="SECID0EY3DI"><title>Distribution.</title><p>China (Yunnan, Sichuan, Guangdong).</p></tp:treatment-sec><tp:treatment-sec><!--Section generated to contain objects referenced in tp:taxon-treatment.--><fig id="F9" position="float" orientation="portrait"><label>Figure 9.</label><caption><p><bold>A–D</bold><italic><tp:taxon-name><tp:taxon-name-part taxon-name-part-type="genus" reg="Rhabdoblatta">Rhabdoblatta</tp:taxon-name-part><tp:taxon-name-part taxon-name-part-type="species" reg="nigrovittata">nigrovittata</tp:taxon-name-part></tp:taxon-name></italic> Bey-Bienko, 1954: <bold>A, B</bold> male <bold>C, D</bold> female <bold>E–H</bold><italic><tp:taxon-name><tp:taxon-name-part taxon-name-part-type="genus" reg="Rhabdoblatta">Rhabdoblatta</tp:taxon-name-part><tp:taxon-name-part taxon-name-part-type="species" reg="simulans">simulans</tp:taxon-name-part></tp:taxon-name></italic> Anisyutkin, 2000: <bold>E, F</bold> male <bold>G, H</bold> female <bold>I–N</bold><italic><tp:taxon-name><tp:taxon-name-part taxon-name-part-type="genus" reg="Rhabdoblatta">Rhabdoblatta</tp:taxon-name-part><tp:taxon-name-part taxon-name-part-type="species" reg="marginata">marginata</tp:taxon-name-part></tp:taxon-name></italic> Bey-Bienko, 1969: <bold>I, J</bold> male <bold>K, L</bold> female <bold>M, N</bold> nymph <bold>O, P</bold><italic><tp:taxon-name><tp:taxon-name-part taxon-name-part-type="genus" reg="Rhabdoblatta">Rhabdoblatta</tp:taxon-name-part><tp:taxon-name-part taxon-name-part-type="species" reg="sinuata">sinuata</tp:taxon-name-part></tp:taxon-name></italic> Bey-Bienko, 1958: <bold>O, P</bold> male. Scale bars: 1.0 cm.</p></caption><graphic xmlns:xlink="http://www.w3.org/1999/xlink" xlink:href="zookeys-851-027-g009.jpg" position="float" orientation="portrait" xlink:type="simple" id="oo_305695.jpg"/></fig><fig id="F12" position="float" orientation="portrait"><label>Figure 12.</label><caption><p><bold>E–R</bold> Female genitalia. <bold>E</bold><italic><tp:taxon-name><tp:taxon-name-part taxon-name-part-type="genus" reg="Rhabdoblatta">Rhabdoblatta</tp:taxon-name-part><tp:taxon-name-part taxon-name-part-type="species" reg="monticola">monticola</tp:taxon-name-part></tp:taxon-name></italic> (Kirby, 1903) <bold>F</bold><italic><tp:taxon-name><tp:taxon-name-part taxon-name-part-type="genus" reg="Rhabdoblatta">Rhabdoblatta</tp:taxon-name-part><tp:taxon-name-part taxon-name-part-type="species" reg="atra">atra</tp:taxon-name-part></tp:taxon-name></italic> Bey-Bienko, 1970 <bold>G</bold><italic><tp:taxon-name><tp:taxon-name-part taxon-name-part-type="genus" reg="Rhabdoblatta">Rhabdoblatta</tp:taxon-name-part><tp:taxon-name-part taxon-name-part-type="species" reg="rattanakiriensis">rattanakiriensis</tp:taxon-name-part></tp:taxon-name></italic> Anisyutkin, 1999 <bold>H</bold><italic><tp:taxon-name><tp:taxon-name-part taxon-name-part-type="genus" reg="Rhabdoblatta">Rhabdoblatta</tp:taxon-name-part></tp:taxon-name></italic><tp:taxon-name><tp:taxon-name-part taxon-name-part-type="genus" reg="Rhabdoblatta"/><tp:taxon-name-part taxon-name-part-type="species" reg="elegans">elegans</tp:taxon-name-part></tp:taxon-name> Anisyutkin, 2000 <bold>I</bold><italic><tp:taxon-name><tp:taxon-name-part taxon-name-part-type="genus" reg="Rhabdoblatta">Rhabdoblatta</tp:taxon-name-part><tp:taxon-name-part taxon-name-part-type="species" reg="nigrovittata">nigrovittata</tp:taxon-name-part></tp:taxon-name></italic> Bey-Bienko, 1954 <bold>J</bold><italic><tp:taxon-name><tp:taxon-name-part taxon-name-part-type="genus" reg="Rhabdoblatta">Rhabdoblatta</tp:taxon-name-part><tp:taxon-name-part taxon-name-part-type="species" reg="simulans">simulans</tp:taxon-name-part></tp:taxon-name></italic> Anisyutkin, 2000 <bold>K</bold><italic><tp:taxon-name><tp:taxon-name-part taxon-name-part-type="genus" reg="Rhabdoblatta">Rhabdoblatta</tp:taxon-name-part><tp:taxon-name-part taxon-name-part-type="species" reg="marginata">marginata</tp:taxon-name-part></tp:taxon-name></italic> Bey-Bienko, 1969 <bold>L</bold><italic><tp:taxon-name><tp:taxon-name-part taxon-name-part-type="genus" reg="Rhabdoblatta">Rhabdoblatta</tp:taxon-name-part><tp:taxon-name-part taxon-name-part-type="species" reg="sinuata">sinuata</tp:taxon-name-part></tp:taxon-name></italic> Bey-Bienko, 1958 <bold>M</bold><italic><tp:taxon-name><tp:taxon-name-part taxon-name-part-type="genus" reg="Rhabdoblatta">Rhabdoblatta</tp:taxon-name-part><tp:taxon-name-part taxon-name-part-type="species" reg="mascifera">mascifera</tp:taxon-name-part></tp:taxon-name></italic> Bey-Bienko, 1969 <bold>N</bold><italic><tp:taxon-name><tp:taxon-name-part taxon-name-part-type="genus" reg="Rhabdoblatta">Rhabdoblatta</tp:taxon-name-part><tp:taxon-name-part taxon-name-part-type="species" reg="incisa">incisa</tp:taxon-name-part></tp:taxon-name></italic> Bey-Bienko, 1969 <bold>O</bold><italic><tp:taxon-name><tp:taxon-name-part taxon-name-part-type="genus" reg="Rhabdoblatta">Rhabdoblatta</tp:taxon-name-part><tp:taxon-name-part taxon-name-part-type="species" reg="krasnovi">krasnovi</tp:taxon-name-part></tp:taxon-name></italic> (Bey-Bienko, 1969) <bold>P</bold><italic><tp:taxon-name><tp:taxon-name-part taxon-name-part-type="genus" reg="Rhabdoblatta">Rhabdoblatta</tp:taxon-name-part><tp:taxon-name-part taxon-name-part-type="species" reg="melancholica">melancholica</tp:taxon-name-part></tp:taxon-name></italic> (Bey-Bienko, 1954) <bold>Q</bold><italic><tp:taxon-name><tp:taxon-name-part taxon-name-part-type="genus" reg="Rhabdoblatta">Rhabdoblatta</tp:taxon-name-part><tp:taxon-name-part taxon-name-part-type="species" reg="bicolor">bicolor</tp:taxon-name-part></tp:taxon-name></italic> (Guo, Liu et Li, 2011) <bold>R</bold><italic><tp:taxon-name><tp:taxon-name-part taxon-name-part-type="genus" reg="Rhabdoblatta">Rhabdoblatta</tp:taxon-name-part><tp:taxon-name-part taxon-name-part-type="species" reg="saussurei">saussurei</tp:taxon-name-part></tp:taxon-name></italic> (Kirby, 1903). Scale bars: 1.0 mm.</p></caption><graphic xmlns:xlink="http://www.w3.org/1999/xlink" xlink:href="zookeys-851-027-g012.jpg" position="float" orientation="portrait" xlink:type="simple" id="oo_305698.jpg"/></fig></tp:treatment-sec><ref-list><ref id="B11"><mixed-citation xmlns:xlink="http://www.w3.org/1999/xlink" xlink:type="simple"><person-group><name name-style="western"><surname>Bey-Bienko</surname><given-names>GY</given-names></name></person-group> (<year>1970</year>) <article-title><tp:taxon-name><tp:taxon-name-part taxon-name-part-type="order">Blattoptera</tp:taxon-name-part></tp:taxon-name> of northern Viet-Nam in the collection of the Zoological Institute in Warsaw.</article-title><source>Zoologicheskii Zhurnal</source><volume>49</volume>: <fpage>362</fpage>–<lpage>375</lpage>.</mixed-citation></ref><ref id="B34"><mixed-citation xmlns:xlink="http://www.w3.org/1999/xlink" xlink:type="simple"><person-group><name name-style="western"><surname>Princis</surname><given-names>K</given-names></name></person-group> (<year>1967</year>) <article-title><tp:taxon-name><tp:taxon-name-part taxon-name-part-type="order">Blattariae</tp:taxon-name-part></tp:taxon-name>: Suborbo [sic] <tp:taxon-name><tp:taxon-name-part taxon-name-part-type="superfamily">Epilamproidea</tp:taxon-name-part></tp:taxon-name>. Fam.: <tp:taxon-name><tp:taxon-name-part taxon-name-part-type="family">Nyctiboridae</tp:taxon-name-part></tp:taxon-name>, <tp:taxon-name><tp:taxon-name-part taxon-name-part-type="family">Epilampridae</tp:taxon-name-part></tp:taxon-name>.</article-title> In: <person-group><name name-style="western"><surname>Beier</surname><given-names>M</given-names></name></person-group> (<role>Ed.</role>) <issue-title>Orthopterorum Catalogus.</issue-title><source>Pars 11. W Junk’s-Gravenhage</source>, <fpage>617</fpage>–<lpage>710</lpage>.</mixed-citation></ref><ref id="B2"><mixed-citation xmlns:xlink="http://www.w3.org/1999/xlink" xlink:type="simple"><person-group><name name-style="western"><surname>Anisyutkin</surname><given-names>LN</given-names></name></person-group> (<year>2003</year>) <article-title>New and little known cockroaches of the genus <italic><tp:taxon-name><tp:taxon-name-part taxon-name-part-type="genus">Rhabdoblatta</tp:taxon-name-part></tp:taxon-name></italic> Kirby (<tp:taxon-name><tp:taxon-name-part taxon-name-part-type="superorder">Dictyoptera</tp:taxon-name-part></tp:taxon-name>, <tp:taxon-name><tp:taxon-name-part taxon-name-part-type="family">Blaberidae</tp:taxon-name-part></tp:taxon-name>) from Vietnam and Southern China. II.</article-title><source>Entomological Review</source><volume>82</volume>: <fpage>609</fpage>–<lpage>628</lpage>.</mixed-citation></ref></ref-list></tp:taxon-treatment>
