# Supplementary material for: Establishment of six new Rhabdoblatta species (Blattodea, Blaberidae, Epilamprinae) from China
Source: Zookeys. 2019 Jun 3;851:27–69. doi: 10.3897/zookeys.851.31403 (PMC6557905; doi:10.3897/zookeys.851.31403)
Supplement: XML Treatment for Rhabdoblatta melancholica [file zookeys.851.31403-treatment18.xml]

<!DOCTYPE tp:taxon-treatment
  PUBLIC "-//TaxonX//DTD Taxonomic Treatment Publishing DTD v0 20100105//EN" "tax-treatment-NSO.dtd">
<tp:taxon-treatment xmlns:tp="http://www.plazi.org/taxpub"><tp:treatment-meta><kwd-group><label>Taxon classification</label><kwd><named-content xmlns:xlink="http://www.w3.org/1999/xlink" content-type="kingdom">Animalia</named-content></kwd><kwd><named-content xmlns:xlink="http://www.w3.org/1999/xlink" content-type="order">Blattodea</named-content></kwd><kwd><named-content xmlns:xlink="http://www.w3.org/1999/xlink" content-type="family">Blaberidae</named-content></kwd></kwd-group><mixed-citation publication-type="journal"><person-group><name><surname>Yang</surname><given-names>Rong</given-names></name><name><surname>Wang</surname><given-names>Zhenzhen</given-names></name><name><surname>Zhou</surname><given-names>Yanshuang</given-names></name><name><surname>Wang</surname><given-names>Zongqing</given-names></name><name><surname>Che</surname><given-names>Yanli</given-names></name></person-group><article-title>Establishment of six new <italic><tp:taxon-name><tp:taxon-name-part taxon-name-part-type="genus" reg="Rhabdoblatta">Rhabdoblatta</tp:taxon-name-part></tp:taxon-name></italic> species (<tp:taxon-name><tp:taxon-name-part taxon-name-part-type="order">Blattodea</tp:taxon-name-part></tp:taxon-name>, <tp:taxon-name><tp:taxon-name-part taxon-name-part-type="family">Blaberidae</tp:taxon-name-part></tp:taxon-name>, <tp:taxon-name><tp:taxon-name-part taxon-name-part-type="subfamily">Epilamprinae</tp:taxon-name-part></tp:taxon-name>) from China</article-title><source>Zookeys</source><day>03</day><month>6</month><year>2019</year><volume>851</volume><fpage>27</fpage><lpage>69</lpage><pub-id pub-id-type="doi">10.3897/zookeys.851.31403</pub-id></mixed-citation></tp:treatment-meta><tp:nomenclature><tp:taxon-name>
              <tp:taxon-name-part taxon-name-part-type="genus" reg="Rhabdoblatta">Rhabdoblatta</tp:taxon-name-part>
              <tp:taxon-name-part taxon-name-part-type="species" reg="melancholica">melancholica</tp:taxon-name-part>
            </tp:taxon-name><tp:taxon-authority>(Bey-Bienko, 1954)</tp:taxon-authority><xref ref-type="fig" rid="F10">Figures 10O, P</xref><xref ref-type="fig" rid="F11">, 11A–D</xref><xref ref-type="fig" rid="F12">, 12P</xref><tp:nomenclature-citation-list><tp:nomenclature-citation><tp:taxon-name>
                  <tp:taxon-name-part taxon-name-part-type="genus" reg="Stictolomapra">Stictolomapra</tp:taxon-name-part>
                  <tp:taxon-name-part taxon-name-part-type="species" reg="melancholica">melancholica</tp:taxon-name-part>
                </tp:taxon-name><comment>Bey-Bienko, 1954: 21; <xref ref-type="bibr" rid="B8">Bey-Bienko 1957</xref>: 901; <xref ref-type="bibr" rid="B34">Princis 1967</xref>: 686.</comment></tp:nomenclature-citation><tp:nomenclature-citation><tp:taxon-name>
                  <tp:taxon-name-part taxon-name-part-type="genus" reg="Rhabdoblatta">Rhabdoblatta</tp:taxon-name-part>
                  <tp:taxon-name-part taxon-name-part-type="species" reg="melancholica">melancholica</tp:taxon-name-part>
                </tp:taxon-name><comment>, Anisyutkin, 2003: 550.</comment></tp:nomenclature-citation></tp:nomenclature-citation-list></tp:nomenclature><tp:treatment-sec sec-type="description" id="SECID0EPJAK"><title>Measurements (mm).</title><p>Female, overall length: 20.3–22.0.</p></tp:treatment-sec><tp:treatment-sec sec-type="Female" id="SECID0EUJAK"><title>Female.</title><p>Female similar to male. But individual color variable (Figures <xref ref-type="fig" rid="F10">10O, P</xref>, <xref ref-type="fig" rid="F11">11A–D</xref>).</p><fig id="F11" position="float" orientation="portrait"><label>Figure 11.</label><caption><p><bold>A–D</bold><italic><tp:taxon-name><tp:taxon-name-part taxon-name-part-type="genus" reg="Rhabdoblatta">Rhabdoblatta</tp:taxon-name-part><tp:taxon-name-part taxon-name-part-type="species" reg="melancholica">melancholica</tp:taxon-name-part></tp:taxon-name></italic> (Bey-Bienko, 1954): <bold>A–D</bold> female <bold>E–H</bold><italic><tp:taxon-name><tp:taxon-name-part taxon-name-part-type="genus" reg="Rhabdoblatta">Rhabdoblatta</tp:taxon-name-part><tp:taxon-name-part taxon-name-part-type="species" reg="bicolor">bicolor</tp:taxon-name-part></tp:taxon-name></italic> (Guo, Liu et Li, 2011): <bold>E, F</bold> male, <bold>G, H</bold> female <bold>I–L</bold><italic><tp:taxon-name><tp:taxon-name-part taxon-name-part-type="genus" reg="Rhabdoblatta">Rhabdoblatta</tp:taxon-name-part><tp:taxon-name-part taxon-name-part-type="species" reg="saussurei">saussurei</tp:taxon-name-part></tp:taxon-name></italic> (Kirby, 1903): <bold>I, J</bold> male <bold>K, L</bold> female. Scale bars: 1.0 cm.</p></caption><graphic xmlns:xlink="http://www.w3.org/1999/xlink" xlink:href="zookeys-851-027-g011.jpg" position="float" orientation="portrait" xlink:type="simple" id="oo_305697.jpg"/></fig></tp:treatment-sec><tp:treatment-sec sec-type="Female genitalia" id="SECID0EAMAK"><title>Female genitalia.</title><p>Moderately sclerotized. Ovipositor extending toward to brood sac. Tergal process of the eighth abdominal tergite slender, length ca. 1/2 of tergal process of the ninth abdominal tergite. Tergal process of the ninth abdominal tergite robust, linked with the ninth tergum. First valves of ovipositor with apex membranous, inner margin with fine bristles. Second valves of ovipositor tube-shaped, completely covered by the first valves of ovipositor. Third valves of ovipositor wider, length slightly shorter than the first valves of ovipositor. Gonangulum irregular. Sclerotized lobes of the second and third pairs of valves flake-shaped. Anterior arch of second valvifer narrow in middle and both sides wider. Basivalvula with semicircular arms, the mid-sclerite separate. Vestibular sclerite membranous, apical sclerite vestigial. Transverse sclerotized plate semicircular. Brood sac membranous and without sclerotized section (Figure <xref ref-type="fig" rid="F12">12P</xref>).</p><fig id="F12" position="float" orientation="portrait"><label>Figure 12.</label><caption><p><bold>E–R</bold> Female genitalia. <bold>E</bold><italic><tp:taxon-name><tp:taxon-name-part taxon-name-part-type="genus" reg="Rhabdoblatta">Rhabdoblatta</tp:taxon-name-part><tp:taxon-name-part taxon-name-part-type="species" reg="monticola">monticola</tp:taxon-name-part></tp:taxon-name></italic> (Kirby, 1903) <bold>F</bold><italic><tp:taxon-name><tp:taxon-name-part taxon-name-part-type="genus" reg="Rhabdoblatta">Rhabdoblatta</tp:taxon-name-part><tp:taxon-name-part taxon-name-part-type="species" reg="atra">atra</tp:taxon-name-part></tp:taxon-name></italic> Bey-Bienko, 1970 <bold>G</bold><italic><tp:taxon-name><tp:taxon-name-part taxon-name-part-type="genus" reg="Rhabdoblatta">Rhabdoblatta</tp:taxon-name-part><tp:taxon-name-part taxon-name-part-type="species" reg="rattanakiriensis">rattanakiriensis</tp:taxon-name-part></tp:taxon-name></italic> Anisyutkin, 1999 <bold>H</bold><italic><tp:taxon-name><tp:taxon-name-part taxon-name-part-type="genus" reg="Rhabdoblatta">Rhabdoblatta</tp:taxon-name-part></tp:taxon-name></italic><tp:taxon-name><tp:taxon-name-part taxon-name-part-type="genus" reg="Rhabdoblatta"/><tp:taxon-name-part taxon-name-part-type="species" reg="elegans">elegans</tp:taxon-name-part></tp:taxon-name> Anisyutkin, 2000 <bold>I</bold><italic><tp:taxon-name><tp:taxon-name-part taxon-name-part-type="genus" reg="Rhabdoblatta">Rhabdoblatta</tp:taxon-name-part><tp:taxon-name-part taxon-name-part-type="species" reg="nigrovittata">nigrovittata</tp:taxon-name-part></tp:taxon-name></italic> Bey-Bienko, 1954 <bold>J</bold><italic><tp:taxon-name><tp:taxon-name-part taxon-name-part-type="genus" reg="Rhabdoblatta">Rhabdoblatta</tp:taxon-name-part><tp:taxon-name-part taxon-name-part-type="species" reg="simulans">simulans</tp:taxon-name-part></tp:taxon-name></italic> Anisyutkin, 2000 <bold>K</bold><italic><tp:taxon-name><tp:taxon-name-part taxon-name-part-type="genus" reg="Rhabdoblatta">Rhabdoblatta</tp:taxon-name-part><tp:taxon-name-part taxon-name-part-type="species" reg="marginata">marginata</tp:taxon-name-part></tp:taxon-name></italic> Bey-Bienko, 1969 <bold>L</bold><italic><tp:taxon-name><tp:taxon-name-part taxon-name-part-type="genus" reg="Rhabdoblatta">Rhabdoblatta</tp:taxon-name-part><tp:taxon-name-part taxon-name-part-type="species" reg="sinuata">sinuata</tp:taxon-name-part></tp:taxon-name></italic> Bey-Bienko, 1958 <bold>M</bold><italic><tp:taxon-name><tp:taxon-name-part taxon-name-part-type="genus" reg="Rhabdoblatta">Rhabdoblatta</tp:taxon-name-part><tp:taxon-name-part taxon-name-part-type="species" reg="mascifera">mascifera</tp:taxon-name-part></tp:taxon-name></italic> Bey-Bienko, 1969 <bold>N</bold><italic><tp:taxon-name><tp:taxon-name-part taxon-name-part-type="genus" reg="Rhabdoblatta">Rhabdoblatta</tp:taxon-name-part><tp:taxon-name-part taxon-name-part-type="species" reg="incisa">incisa</tp:taxon-name-part></tp:taxon-name></italic> Bey-Bienko, 1969 <bold>O</bold><italic><tp:taxon-name><tp:taxon-name-part taxon-name-part-type="genus" reg="Rhabdoblatta">Rhabdoblatta</tp:taxon-name-part><tp:taxon-name-part taxon-name-part-type="species" reg="krasnovi">krasnovi</tp:taxon-name-part></tp:taxon-name></italic> (Bey-Bienko, 1969) <bold>P</bold><italic><tp:taxon-name><tp:taxon-name-part taxon-name-part-type="genus" reg="Rhabdoblatta">Rhabdoblatta</tp:taxon-name-part><tp:taxon-name-part taxon-name-part-type="species" reg="melancholica">melancholica</tp:taxon-name-part></tp:taxon-name></italic> (Bey-Bienko, 1954) <bold>Q</bold><italic><tp:taxon-name><tp:taxon-name-part taxon-name-part-type="genus" reg="Rhabdoblatta">Rhabdoblatta</tp:taxon-name-part><tp:taxon-name-part taxon-name-part-type="species" reg="bicolor">bicolor</tp:taxon-name-part></tp:taxon-name></italic> (Guo, Liu et Li, 2011) <bold>R</bold><italic><tp:taxon-name><tp:taxon-name-part taxon-name-part-type="genus" reg="Rhabdoblatta">Rhabdoblatta</tp:taxon-name-part><tp:taxon-name-part taxon-name-part-type="species" reg="saussurei">saussurei</tp:taxon-name-part></tp:taxon-name></italic> (Kirby, 1903). Scale bars: 1.0 mm.</p></caption><graphic xmlns:xlink="http://www.w3.org/1999/xlink" xlink:href="zookeys-851-027-g012.jpg" position="float" orientation="portrait" xlink:type="simple" id="oo_305698.jpg"/></fig></tp:treatment-sec><tp:treatment-sec sec-type="material" id="SECID0EUSAK"><title>Material examined.</title><p>2 males, Guangxi Prov., Jinxiu County, Dayaoshan Nature Reserve, Hekou Reserve Station, 6–7-VII-2015, Lu Qiu &amp; Qi-kun Bai leg.; 1 female, Guangxi Prov., Jinxiu County, Yinshan Park, 16–17-VII-2015, Lu Qiu &amp; Qi-kun Bai leg.; 1 male, Guizhou Prov., Kuankuoshui Nature Reverse, Baishaogou, 5-VI-2010, Ke-liang Wu &amp; Jia-jia Zhao leg.; 2 males and 1 female, Chongqing Prov., Simianshan Mountain, Ertai, 20-VI-2014, Hao Xu leg.; 10 males and 5 females, Sichuan Prov., Dujiangyan City, Qingchengshan Town, 19-V-2014, Lu Qiu; 50 males, Hubei Prov., Dabieshan Mountain, Taohuachong, 604 m, 27-VI-2014, Xin-ran Li &amp; Yan Shi leg.; 10 females, Zhejiang Prov., Lin’an City, Tianmu Village, 23-VII-2016, Lu Qiu &amp; Zhi-wei Qiu leg.; 2 females, Anhui Prov., Huangshan City, Tangkou Town, 10-VII-2014, Xin-ran Li &amp; Jian-yue Qiu leg.; 8 males and 1 female, Hainan Prov., Diaoluoshan Mountain, 18-IV-2015, Lu Qiu &amp; Qi-kun Bai leg.; 16 males and 2 females, Hainan Prov., Diaoluoshan Mountain, 916 m, 16-IV-2015, Lu Qiu &amp; Qi-kun Bai leg.; 2 males, Fujian Prov., Wuyishan Mountain, 10-VI-1980, Shi-yang Xia leg.; 1 male, Guangdong Prov., Nankunshan Mountain, 15-VI-1981, Qin-jin Liu &amp; Xue-feng Li leg.; 1 male, Jiangxi Prov., Jinggangshan Mountain, 23-V-1981, Jin Liu &amp; Yao Liu leg.; 1 male, Shaanxi Prov., Foping County, 890 m, 26-VI-1999, You-wei Zhang leg.; 1 male, Gansu Prov., Kangxian County, Yangba Town, 1020 m, 10-VII-1999, Hong-jian Wang leg.; l male, Huan Prov., Hengshan Mountain, Mojingtai, 21-VI-1963, Ji-kun Yang leg.; 1 male, Yunnan Prov., Cangyuan County, 750 m, 19-V-1980, Hong-xing Li leg.</p><!--PageBreak  --></tp:treatment-sec><tp:treatment-sec sec-type="distribution" id="SECID0E1SAK"><title>Distribution.</title><p>China (Fujian, Guangxi, Guangdong, Guizhou, Chongqing, Sichuan, Jiangxi, Shaanxi, Gansu, Hunan, Hubei, Zhejiang, Anhui, Yunnan, Hainan).</p><fig id="F13" position="float" orientation="portrait"><label>Figure 13.</label><caption><p><bold>A</bold> Habitat of Ailao Mountain, Yunnan Prov. <bold>B</bold> male of <italic><tp:taxon-name><tp:taxon-name-part taxon-name-part-type="genus" reg="Rhabdoblatta">Rh.</tp:taxon-name-part><tp:taxon-name-part taxon-name-part-type="species" reg="similsinuata">similsinuata</tp:taxon-name-part></tp:taxon-name></italic> sp. n. from Ailao Mountain <bold>C</bold> female of <italic><tp:taxon-name><tp:taxon-name-part taxon-name-part-type="genus" reg="Rhabdoblatta">Rh.</tp:taxon-name-part><tp:taxon-name-part taxon-name-part-type="species" reg="similsinuata">similsinuata</tp:taxon-name-part></tp:taxon-name></italic> sp. n. from Ailao Mountain <bold>D</bold><italic><tp:taxon-name><tp:taxon-name-part taxon-name-part-type="genus" reg="Rhabdoblatta">Rh.</tp:taxon-name-part><tp:taxon-name-part taxon-name-part-type="species" reg="monticola">monticola</tp:taxon-name-part></tp:taxon-name></italic> (Kirby, 1903) from Shiwandashan National Forest Park, Guangxi Prov. <bold>E, F</bold> male of <italic><tp:taxon-name><tp:taxon-name-part taxon-name-part-type="genus" reg="Rhabdoblatta">Rh.</tp:taxon-name-part><tp:taxon-name-part taxon-name-part-type="species" reg="ecarinata">ecarinata</tp:taxon-name-part></tp:taxon-name></italic> sp. n. from Yinggeling Nature Reserve, Hainan Prov. <bold>G</bold><italic><tp:taxon-name><tp:taxon-name-part taxon-name-part-type="genus" reg="Rhabdoblatta">Rh.</tp:taxon-name-part><tp:taxon-name-part taxon-name-part-type="species" reg="atra">atra</tp:taxon-name-part></tp:taxon-name></italic> Bey-Bienko, 1970 from Dayaoshan Nature Reserve, Guangxi Prov. <bold>H</bold><italic><tp:taxon-name><tp:taxon-name-part taxon-name-part-type="genus" reg="Rhabdoblatta">Rh.</tp:taxon-name-part><tp:taxon-name-part taxon-name-part-type="species" reg="densimaculata">densimaculata</tp:taxon-name-part></tp:taxon-name></italic> sp. n. from Ailao Mountain, Yunnan Prov. All the photographs were taken by Lu Qiu.</p></caption><graphic xmlns:xlink="http://www.w3.org/1999/xlink" xlink:href="zookeys-851-027-g013.jpg" position="float" orientation="portrait" xlink:type="simple" id="oo_305699.jpg"/></fig></tp:treatment-sec><tp:treatment-sec><!--Section generated to contain objects referenced in tp:taxon-treatment.--><fig id="F10" position="float" orientation="portrait"><label>Figure 10.</label><caption><p><bold>A, B</bold><italic><tp:taxon-name><tp:taxon-name-part taxon-name-part-type="genus" reg="Rhabdoblatta">Rhabdoblatta</tp:taxon-name-part><tp:taxon-name-part taxon-name-part-type="species" reg="sinuata">sinuata</tp:taxon-name-part></tp:taxon-name></italic> Bey-Bienko, 1958: <bold>A, B</bold> female <bold>C–F</bold><italic><tp:taxon-name><tp:taxon-name-part taxon-name-part-type="genus" reg="Rhabdoblatta">Rhabdoblatta</tp:taxon-name-part><tp:taxon-name-part taxon-name-part-type="species" reg="mascifera">mascifera</tp:taxon-name-part></tp:taxon-name></italic> Bey-Bienko, 1969: <bold>C, D</bold> male <bold>E, F</bold> female <bold>G–J</bold><italic><tp:taxon-name><tp:taxon-name-part taxon-name-part-type="genus" reg="Rhabdoblatta">Rhabdoblatta</tp:taxon-name-part><tp:taxon-name-part taxon-name-part-type="species" reg="incisa">incisa</tp:taxon-name-part></tp:taxon-name></italic> Bey-Bienko, 1969: <bold>G, H</bold> male <bold>I, J</bold> female <bold>K–N</bold><italic><tp:taxon-name><tp:taxon-name-part taxon-name-part-type="genus" reg="Rhabdoblatta">Rhabdoblatta</tp:taxon-name-part><tp:taxon-name-part taxon-name-part-type="species" reg="krasnovi">krasnovi</tp:taxon-name-part></tp:taxon-name></italic> (Bey-Bienko, 1969): <bold>K, L</bold> male <bold>M, N</bold> female <bold>O, P</bold><italic><tp:taxon-name><tp:taxon-name-part taxon-name-part-type="genus" reg="Rhabdoblatta">Rhabdoblatta</tp:taxon-name-part><tp:taxon-name-part taxon-name-part-type="species" reg="melancholica">melancholica</tp:taxon-name-part></tp:taxon-name></italic> (Bey-Bienko, 1954): <bold>O, P</bold> male. Scale bars: 1.0 cm.</p></caption><graphic xmlns:xlink="http://www.w3.org/1999/xlink" xlink:href="zookeys-851-027-g010.jpg" position="float" orientation="portrait" xlink:type="simple" id="oo_305696.jpg"/></fig></tp:treatment-sec><ref-list><ref id="B8"><mixed-citation xmlns:xlink="http://www.w3.org/1999/xlink" xlink:type="simple"><person-group><name name-style="western"><surname>Bey-Bienko</surname><given-names>GY</given-names></name></person-group> (<year>1957</year>) <article-title><tp:taxon-name><tp:taxon-name-part taxon-name-part-type="superfamily">Blattoidea</tp:taxon-name-part></tp:taxon-name> of Szechuan and Yunnan. Communication I.</article-title><source>Entomologicheskoe Obozrenie</source><volume>36</volume>: <fpage>895</fpage>–<lpage>915</lpage>.</mixed-citation></ref><ref id="B34"><mixed-citation xmlns:xlink="http://www.w3.org/1999/xlink" xlink:type="simple"><person-group><name name-style="western"><surname>Princis</surname><given-names>K</given-names></name></person-group> (<year>1967</year>) <article-title><tp:taxon-name><tp:taxon-name-part taxon-name-part-type="order">Blattariae</tp:taxon-name-part></tp:taxon-name>: Suborbo [sic] <tp:taxon-name><tp:taxon-name-part taxon-name-part-type="superfamily">Epilamproidea</tp:taxon-name-part></tp:taxon-name>. Fam.: <tp:taxon-name><tp:taxon-name-part taxon-name-part-type="family">Nyctiboridae</tp:taxon-name-part></tp:taxon-name>, <tp:taxon-name><tp:taxon-name-part taxon-name-part-type="family">Epilampridae</tp:taxon-name-part></tp:taxon-name>.</article-title> In: <person-group><name name-style="western"><surname>Beier</surname><given-names>M</given-names></name></person-group> (<role>Ed.</role>) <issue-title>Orthopterorum Catalogus.</issue-title><source>Pars 11. W Junk’s-Gravenhage</source>, <fpage>617</fpage>–<lpage>710</lpage>.</mixed-citation></ref></ref-list></tp:taxon-treatment>
